# Supplementary material for: Bacteriophages mobilize bacterial defense systems via lateral transduction
Source: Sci Adv. 2026 Jan 23;12(4):eadx5749. doi: 10.1126/sciadv.adx5749 (PMC12829572; doi:10.1126/sciadv.adx5749)
Supplement: Supplementary file 2 — Tables S1 to S9 [file sciadv.adx5749_tables_s1_to_s9.zip]

Archive with 1 entries (1 files):
- adx5749_tables_s1_to_s9.xlsx
