# Supplementary material for: Bacteriophages mobilize bacterial defense systems via lateral transduction
Source: Sci Adv. 2026 Jan 23;12(4):eadx5749. doi: 10.1126/sciadv.adx5749 (PMC12829572; doi:10.1126/sciadv.adx5749)
Supplement: Supplementary file 2 — Tables S1 to S9 [file sciadv.adx5749_tables_s1_to_s9.zip › adx5749_tables_s1_to_s9.xlsx]

## Sheet: Table S1 CCs
Table S1. Summary of clonal complexes (CCs) used as recipients in inter-CC transfer assays.
Strains	Clonal	Name of MS complexes
	Complexes (CCs)	In vSaα	In vSaβ
RN4220	CC8	MSA	MSB
JP1904	CC121	MSJP1904A	MSJP1904B
JP1912	ST133	MSJP1912A	MSC
JP1911	ST395	MSD	MSJP1911B
JP9172	ST130	MSJP9172A	MSJP9172B
JP9179	CC1	MSJP9179A	MSJP9179B
JP9185	CC15	MSJP9185A	MSJP9185B
JP9187	CC5	MSJP9187A	MSJP9187B

## Sheet: Table S2 CC S. aureus
Table S2. Staphylococcus aureus genomes used in this study.	ST	CC	Data Reference	Assembly length (bp)	# contigs	Assembly N50
12599_45384_Bov_SE_ST1	1	CC1	Yebra et al., 2022	2803256	10	1422194
12608_47472_Bov_SE_ST1	1	CC1	Yebra et al., 2022	2762418	29	354670
16600_BR1_Bov_BR_ST1	1	CC1	Yebra et al., 2022	2754736	11	978949
16617_BR18_Bov_BR_ST1	1	CC1	Yebra et al., 2022	2674133	10	1348203
16633_BR34_Bov_BR_ST1	1	CC1	Yebra et al., 2022	2716960	8	862870
612115_Horse_1_1	1	CC1	Richardson et al., 2018	2770034	87	54282
7068524_Human_1_1	1	CC1	Richardson et al., 2018	2746214	1	2746214
8483_AR952_Bov_AR_ST1	1	CC1	Yebra et al., 2022	2766138	12	320958
8490784_Cow_1_1	1	CC1	Richardson et al., 2018	2757924	8	2017626
8552_K46_Bov_KR_ST1	1	CC1	Yebra et al., 2022	2736419	9	1369192
9061868_Horse_1_1	1	CC1	Richardson et al., 2018	2866328	1	2866328
9092_PGA_16_Rod_US_ST1	1	CC1	Yebra et al., 2022	2766910	31	511839
9094_PGA_18_Rod_US_ST1	1	CC1	Yebra et al., 2022	2691405	9	1355877
9098_ZSFV29_2_Rod_DE_ST1	1	CC1	Yebra et al., 2022	2753607	13	1440610
9156_DKFZ512_Rod_DE_ST1	1	CC1	Yebra et al., 2022	2707921	13	714966
9183_A7312_Rod_DE_ST1	1	CC1	Yebra et al., 2022	2803599	15	360385
973_11_Oth_BE_ST1	1	CC1	Yebra et al., 2022	2739208	26	198283
973N0045_Horse_1_1	1	CC1	Richardson et al., 2018	2840785	87	60520
973N0066_Cow_1_1	1	CC1	Richardson et al., 2018	2737206	64	74554
DTU2017_1178_Oth_DK_ST1	1	CC1	Yebra et al., 2022	2786985	24	451709
DTU2017_1185_Swi_DK_ST1	1	CC1	Yebra et al., 2022	2767088	38	117176
DTU2018_57_Oth_DK_ST1	1	CC1	Yebra et al., 2022	2699336	14	583851
ERX092312	1	CC1	Petit and Read, 2018	2790229	56	98909
ERX095274	1	CC1	Petit and Read, 2018	2781763	63	108156
ERX1043636	1	CC1	Petit and Read, 2018	2791359	30	211961
ERX1048141	1	CC1	Petit and Read, 2018	2813485	24	246997
ERX1086752	1	CC1	Petit and Read, 2018	2787523	26	237740
ERX1114480	1	CC1	Petit and Read, 2018	2716652	19	240564
ERX1114516	1	CC1	Petit and Read, 2018	2787285	34	171251
ERX1120349	1	CC1	Petit and Read, 2018	2812173	22	515388
ERX120741	1	CC1	Petit and Read, 2018	2788497	23	194831
ERX1222263	1	CC1	Petit and Read, 2018	2828903	40	131405
ERX1222294	1	CC1	Petit and Read, 2018	2808313	40	223730
ERX1222301	1	CC1	Petit and Read, 2018	2844915	31	213918
ERX1273533	1	CC1	Petit and Read, 2018	2823131	32	309201
ERX1273534	1	CC1	Petit and Read, 2018	2760822	49	274733
ERX1273535	1	CC1	Petit and Read, 2018	2844615	44	317206
ERX1285978	1	CC1	Petit and Read, 2018	2783805	35	210414
ERX147839	1	CC1	Petit and Read, 2018	2848006	99	272500
ERX147968	1	CC1	Petit and Read, 2018	2837889	57	229621
ERX147991	1	CC1	Petit and Read, 2018	2792915	43	198698
ERX154964	1	CC1	Petit and Read, 2018	2768579	31	163552
ERX1583751	1	CC1	Petit and Read, 2018	2825886	42	124253
ERX1583779	1	CC1	Petit and Read, 2018	2781592	31	144160
ERX1657302	1	CC1	Petit and Read, 2018	2835650	26	236886
ERX1666295	1	CC1	Petit and Read, 2018	2812688	38	198917
ERX1666450	1	CC1	Petit and Read, 2018	2812873	49	212315
ERX1666584	1	CC1	Petit and Read, 2018	2849479	47	436007
ERX1852720	1	CC1	Petit and Read, 2018	2782839	25	173057
ERX1853014	1	CC1	Petit and Read, 2018	2749840	18	314295
ERX1859632	1	CC1	Petit and Read, 2018	2797521	45	198843
ERX186572	1	CC1	Petit and Read, 2018	2902494	89	162147
ERX187525	1	CC1	Petit and Read, 2018	2857375	39	429563
ERX187527	1	CC1	Petit and Read, 2018	2846893	82	185552
ERX187602	1	CC1	Petit and Read, 2018	2790780	86	185404
ERX1972068	1	CC1	Petit and Read, 2018	2761724	32	397152
ERX1972104	1	CC1	Petit and Read, 2018	2828000	28	516299
ERX1972132	1	CC1	Petit and Read, 2018	2838191	39	713209
ERX1972157	1	CC1	Petit and Read, 2018	2839147	27	474796
ERX1972191	1	CC1	Petit and Read, 2018	2792722	39	221803
ERX2003512	1	CC1	Petit and Read, 2018	2808664	68	71403
ERX2003544	1	CC1	Petit and Read, 2018	2706228	82	64024
ERX2003828	1	CC1	Petit and Read, 2018	2771748	78	62348
ERX2011673	1	CC1	Petit and Read, 2018	2815974	47	381854
ERX2011737	1	CC1	Petit and Read, 2018	2792835	67	270805
ERX2011849	1	CC1	Petit and Read, 2018	2785840	25	607983
ERX2011982	1	CC1	Petit and Read, 2018	2831499	23	474898
ERX221180	1	CC1	Petit and Read, 2018	2737131	66	162017
ERX385287	1	CC1	Petit and Read, 2018	2803488	38	239425
ERX385506	1	CC1	Petit and Read, 2018	2816785	20	301776
ERX411972	1	CC1	Petit and Read, 2018	2820307	30	218028
ERX490394	1	CC1	Petit and Read, 2018	2718652	26	234523
ERX505288	1	CC1	Petit and Read, 2018	2827224	38	129846
ERX513518	1	CC1	Petit and Read, 2018	2852360	31	136092
ERX531939	1	CC1	Petit and Read, 2018	2827806	50	124220
ERX551207	1	CC1	Petit and Read, 2018	2836798	19	579971
ERX556799	1	CC1	Petit and Read, 2018	2714870	22	241986
ERX646390	1	CC1	Petit and Read, 2018	2801323	72	145510
ERX652728	1	CC1	Petit and Read, 2018	2821650	40	194442
ERX652743	1	CC1	Petit and Read, 2018	2793510	26	198959
ERX658827	1	CC1	Petit and Read, 2018	2802744	34	198629
ERX717832	1	CC1	Petit and Read, 2018	2845242	40	186066
ERX949993	1	CC1	Petit and Read, 2018	2762126	35	175820
ERX956366	1	CC1	Petit and Read, 2018	2804796	37	193734
ERX956464	1	CC1	Petit and Read, 2018	2816552	56	99294
GCA_000249015	1	CC1	PRJNA60705	2893522	25	660825
GCA_000512545	1	CC1	PRJNA231226	2849923	69	128108
GCA_000747275	1	CC1	PRJNA258046	2847189	81	96004
GCA_001018645	1	CC1	PRJNA231221	2809993	4	2800003
GCA_001019125	1	CC1	PRJNA231221	2820631	1	2820631
GCA_001063885	1	CC1	PRJNA267549	2718990	63	82271
GCA_001297365	1	CC1	PRJNA283747	2817547	32	145455
GCA_001681155	1	CC1	PRJNA323745	2765013	32	130009
GCA_002209325	1	CC1	PRJNA338099	2807171	1	2807171
GCA_002572965	1	CC1	PRJNA413759	2770923	18	1400291
GCA_002798125	1	CC1	PRJNA416852	2826497	36	430944
GCA_002905535	1	CC1	PRJNA295807	2769449	20	805845
GCA_003017755	1	CC1	PRJNA431177	2751188	47	114549
GCA_003238595	1	CC1	PRJNA400143	2769503	19	600792
GCA_003238965	1	CC1	PRJNA400143	2797405	88	62659
GCA_003336555	1	CC1	PRJNA344860	2861584	60	91959
GCA_003573835	1	CC1	PRJDB7266	2885609	2	2864283
GCA_003952625	1	CC1	PRJNA509314	2876590	1	2876590
GCA_900046215	1	CC1	PRJEB2756	2771661	9	1460131
GCA_900097885	1	CC1	PRJEB2655	2817982	8	664499
GCA_900097905	1	CC1	PRJEB2655	2835568	10	663274
GCA_900125785	1	CC1	PRJEB9575	2813238	16	988907
GCA_900126045	1	CC1	PRJEB9575	2811509	10	2062494
GCA_900127665	1	CC1	PRJEB9575	2823386	8	1441799
GCA_900127805	1	CC1	PRJEB9575	2811123	9	1429277
GCA_900250985	1	CC1	PRJEB24452	2875739	38	222720
GCA_900251105	1	CC1	PRJEB24452	2809737	21	659519
GCA_900251445	1	CC1	PRJEB24452	2813695	26	665358
GCA_900620215	1	CC1	PRJEB29881	2750105	2	2725220
MOK208_Bov_IE_ST1	1	CC1	Yebra et al., 2022	2788690	30	758842
SRX1051545	1	CC1	Petit and Read, 2018	2810124	24	198687
SRX1741301	1	CC1	Petit and Read, 2018	2810962	24	347180
SRX1884876	1	CC1	Petit and Read, 2018	2742759	12	737455
SRX1885540	1	CC1	Petit and Read, 2018	2786591	18	585446
SRX1885658	1	CC1	Petit and Read, 2018	2745807	17	563308
SRX1885670	1	CC1	Petit and Read, 2018	2743478	27	458818
SRX1885742	1	CC1	Petit and Read, 2018	2785840	18	436483
SRX1886894	1	CC1	Petit and Read, 2018	2796937	10	846852
SRX1887091	1	CC1	Petit and Read, 2018	2840032	46	474632
SRX1887455	1	CC1	Petit and Read, 2018	2789728	21	459557
SRX1887835	1	CC1	Petit and Read, 2018	2770843	20	842841
SRX2219353	1	CC1	Petit and Read, 2018	2726061	30	375479
SRX2219495	1	CC1	Petit and Read, 2018	2785754	30	200287
SRX2556990	1	CC1	Petit and Read, 2018	2740981	13	474797
SRX3230799	1	CC1	Petit and Read, 2018	2827877	41	300043
SRX3230800	1	CC1	Petit and Read, 2018	2751648	15	640943
SRX658908	1	CC1	Petit and Read, 2018	2742369	26	255716
SRX1887657	3	CC1	Petit and Read, 2018	2844261	21	644243
8547_K41_Bov_KR_ST76	76	CC1	Yebra et al., 2022	2793590	12	886215
7068548_Human_81_1	81	CC1	Richardson et al., 2018	2791791	1	2791791
ERX1222182	81	CC1	Petit and Read, 2018	2768176	32	168189
ERX148028	81	CC1	Petit and Read, 2018	2735110	23	169050
GCA_003112635	81	CC1	PRJDB6497	2719131	21	238277
GCA_003420105	81	CC1	PRJDB5246	2813403	9	832767
GCA_003424265	81	CC1	PRJDB5246	2731978	12	1027789
9126_J70_Rod_NZ_ST474	474	CC1	Yebra et al., 2022	2797460	13	1421974
ERX505099	474	CC1	Petit and Read, 2018	2792137	34	161402
GCA_000539235	474	CC1	PRJNA223773	2796231	20	233799
ERX652760	493	CC1	Petit and Read, 2018	2874181	60	101526
ERX1126800	573	CC1	Petit and Read, 2018	2925188	47	102346
ERX1611945	573	CC1	Petit and Read, 2018	2853330	43	157034
ERX1626036	573	CC1	Petit and Read, 2018	2897920	48	239700
ERX1915106	573	CC1	Petit and Read, 2018	2734700	41	124209
ERX1971985	573	CC1	Petit and Read, 2018	2755699	46	182380
ERX252359	573	CC1	Petit and Read, 2018	2827337	60	115104
ERX660898	573	CC1	Petit and Read, 2018	2812165	46	152660
SRX2557117	573	CC1	Petit and Read, 2018	2720904	33	160570
ERX192021	772	CC1	Petit and Read, 2018	2813969	73	107532
ERX196444	772	CC1	Petit and Read, 2018	2800921	85	138234
ERX196476	772	CC1	Petit and Read, 2018	2761048	35	171042
ERX238646	772	CC1	Petit and Read, 2018	2813671	60	120151
ERX252245	772	CC1	Petit and Read, 2018	2831795	78	134269
ERX252266	772	CC1	Petit and Read, 2018	2816515	83	84032
ERX252271	772	CC1	Petit and Read, 2018	2790033	88	134468
ERX252275	772	CC1	Petit and Read, 2018	2809872	49	118055
ERX252302	772	CC1	Petit and Read, 2018	2770664	69	101578
ERX252350	772	CC1	Petit and Read, 2018	2824521	87	120094
ERX252363	772	CC1	Petit and Read, 2018	2829695	58	124210
ERX660942	772	CC1	Petit and Read, 2018	2769678	58	105240
GCA_000364505	772	CC1	PRJNA185253	2806536	38	367871
GCA_003710455	772	CC1	PRJNA498584	2829553	69	155631
GCA_003710645	772	CC1	PRJNA498584	2785178	71	298789
GCA_005705815	772	CC1	PRJNA520768	2784722	2	2782298
GCA_005707015	772	CC1	PRJNA520768	2868937	2	2866643
GCA_005707335	772	CC1	PRJNA520768	2747225	1	2747225
ERX513260	848	CC1	Petit and Read, 2018	2751144	30	218354
ERX1286031	852	CC1	Petit and Read, 2018	2827282	20	320261
ERX1120311	1207	CC1	Petit and Read, 2018	2888041	46	133118
ERX1120502	1207	CC1	Petit and Read, 2018	2763514	24	216723
ERX1120564	1207	CC1	Petit and Read, 2018	2894403	29	208018
GCA_900041235	1207	CC1	PRJEB2756	2855200	23	382546
GCA_900042725	1207	CC1	PRJEB2756	2762255	16	321610
ERX1793945	1278	CC1	Petit and Read, 2018	2814574	26	465424
ERX328699	1278	CC1	Petit and Read, 2018	2766417	24	597569
ERX686771	1278	CC1	Petit and Read, 2018	2760549	26	241452
ERX2003901	2875	CC1	Petit and Read, 2018	2722912	70	60614
7229676_Human_1_1	2911	CC1	Richardson et al., 2018	2767540	1	2767540
8113447_Human_1_1	2922	CC1	Richardson et al., 2018	2696076	1	2696076
8987246_Cow_2012_1	3103	CC1	Richardson et al., 2018	2769228	1	2769228
10900252_Cow_1715_81	3117	CC1	Richardson et al., 2018	2772682	1	2772682
ERX197772	3141	CC1	Petit and Read, 2018	2740887	25	241440
ERX191990	3206	CC1	Petit and Read, 2018	2804311	46	139155
GCA_002904935	3248	CC1	PRJNA295807	2761839	9	730646
ERX694901	3434	CC1	Petit and Read, 2018	2839224	31	163190
ERX652677	3695	CC1	Petit and Read, 2018	2761004	24	167400
ERX513679	3751	CC1	Petit and Read, 2018	2873457	62	111905
13699_K221_Bov_KR_STnvl	undetermined	CC1	Yebra et al., 2022	2694116	47	125434
61277_Chicken_1_1	undetermined	CC1	Richardson et al., 2018	2760140	85	55443
ERX1657231	undetermined	CC1	Petit and Read, 2018	2785428	31	163218
ERX2011877	undetermined	CC1	Petit and Read, 2018	2776224	62	431350
GCA_001184325	undetermined	CC1	PRJNA273900	2601785	87	50394
GCA_001921665	undetermined	CC1	PRJNA355562	2825833	39	222136
GCA_003721055	undetermined	CC1	PRJNA480016	2735936	14	711701
SRX1885086	undetermined	CC1	Petit and Read, 2018	2808799	84	408376
SRX1886973	undetermined	CC1	Petit and Read, 2018	2777546	16	713251
7396133_Human_51_121	51	CC121	Richardson et al., 2018	2788703	1	2788703
ERX513294	51	CC121	Petit and Read, 2018	2797443	42	111050
ERX513305	51	CC121	Petit and Read, 2018	2797529	44	113794
ERX532028	51	CC121	Petit and Read, 2018	2821406	54	89838
ERX532127	51	CC121	Petit and Read, 2018	2852128	45	101935
ERX807482	51	CC121	Petit and Read, 2018	2815633	42	117428
ERX956528	51	CC121	Petit and Read, 2018	2737497	42	99801
7229518_Human_95_121	95	CC121	Richardson et al., 2018	2720769	1	2720769
ERX385327	95	CC121	Petit and Read, 2018	2717641	32	175779
434055_Human_121_121	121	CC121	Richardson et al., 2018	2717017	90	49677
613317_Human_121_121	121	CC121	Richardson et al., 2018	2724201	54	145075
9472267_Human_121_121	121	CC121	Richardson et al., 2018	2741760	1	2741760
ERX086965	121	CC121	Petit and Read, 2018	2766937	65	76443
ERX087118	121	CC121	Petit and Read, 2018	2765026	73	74435
ERX092332	121	CC121	Petit and Read, 2018	2735408	68	84517
ERX1120457	121	CC121	Petit and Read, 2018	2741271	42	180458
ERX1222228	121	CC121	Petit and Read, 2018	2838970	46	118341
ERX1222259	121	CC121	Petit and Read, 2018	2785511	53	114837
ERX1222260	121	CC121	Petit and Read, 2018	2811666	39	183858
ERX1222300	121	CC121	Petit and Read, 2018	2827616	49	147169
ERX1222310	121	CC121	Petit and Read, 2018	2781409	65	98993
ERX1222314	121	CC121	Petit and Read, 2018	2761255	48	117531
ERX1285983	121	CC121	Petit and Read, 2018	2789053	36	226547
ERX1285985	121	CC121	Petit and Read, 2018	2754937	33	189432
ERX1583798	121	CC121	Petit and Read, 2018	2786137	44	116588
ERX1657206	121	CC121	Petit and Read, 2018	2725839	36	149098
ERX1657239	121	CC121	Petit and Read, 2018	2783916	39	134468
ERX1657296	121	CC121	Petit and Read, 2018	2705369	34	149051
ERX1662351	121	CC121	Petit and Read, 2018	2732256	44	143392
ERX1662718	121	CC121	Petit and Read, 2018	2699997	43	142079
ERX1662723	121	CC121	Petit and Read, 2018	2774090	38	229896
ERX1662742	121	CC121	Petit and Read, 2018	2785566	58	120858
ERX1662787	121	CC121	Petit and Read, 2018	2731791	38	175763
ERX1666340	121	CC121	Petit and Read, 2018	2724285	28	176139
ERX1711306	121	CC121	Petit and Read, 2018	2824457	44	177949
ERX1711308	121	CC121	Petit and Read, 2018	2788130	36	181156
ERX1859288	121	CC121	Petit and Read, 2018	2732884	38	114680
ERX1859633	121	CC121	Petit and Read, 2018	2739190	47	138806
ERX1971924	121	CC121	Petit and Read, 2018	2812300	71	207667
ERX1971997	121	CC121	Petit and Read, 2018	2824542	45	171704
ERX1972014	121	CC121	Petit and Read, 2018	2783649	68	190006
ERX1972101	121	CC121	Petit and Read, 2018	2777234	45	155314
ERX1972117	121	CC121	Petit and Read, 2018	2805602	50	207664
ERX2011582	121	CC121	Petit and Read, 2018	2775310	85	176235
ERX2011780	121	CC121	Petit and Read, 2018	2790615	95	149592
ERX2011819	121	CC121	Petit and Read, 2018	2793383	60	122161
ERX2131606	121	CC121	Petit and Read, 2018	2717131	36	166711
ERX267661	121	CC121	Petit and Read, 2018	2773880	34	180722
ERX267675	121	CC121	Petit and Read, 2018	2732205	39	149545
ERX284437	121	CC121	Petit and Read, 2018	2730720	31	161448
ERX284438	121	CC121	Petit and Read, 2018	2818575	35	170508
ERX284439	121	CC121	Petit and Read, 2018	2789795	32	153073
ERX284440	121	CC121	Petit and Read, 2018	2792221	47	124310
ERX287423	121	CC121	Petit and Read, 2018	2791827	32	153073
ERX287425	121	CC121	Petit and Read, 2018	2781918	31	230178
ERX287427	121	CC121	Petit and Read, 2018	2796284	29	165857
ERX316716	121	CC121	Petit and Read, 2018	2742577	37	124478
ERX384899	121	CC121	Petit and Read, 2018	2714005	53	107299
ERX439273	121	CC121	Petit and Read, 2018	2744944	46	114455
ERX505196	121	CC121	Petit and Read, 2018	2769525	35	181234
ERX505201	121	CC121	Petit and Read, 2018	2763596	34	152911
ERX505346	121	CC121	Petit and Read, 2018	2775297	43	147974
ERX505375	121	CC121	Petit and Read, 2018	2781682	51	87947
ERX505428	121	CC121	Petit and Read, 2018	2778692	39	142811
ERX505445	121	CC121	Petit and Read, 2018	2727155	45	149009
ERX513179	121	CC121	Petit and Read, 2018	2780338	50	124878
ERX513397	121	CC121	Petit and Read, 2018	2823263	45	109426
ERX513511	121	CC121	Petit and Read, 2018	2741778	46	124874
ERX513547	121	CC121	Petit and Read, 2018	2784790	48	109426
ERX513553	121	CC121	Petit and Read, 2018	2782716	43	92457
ERX513720	121	CC121	Petit and Read, 2018	2773295	52	114698
ERX531875	121	CC121	Petit and Read, 2018	2778976	42	146164
ERX674977	121	CC121	Petit and Read, 2018	2821067	39	172088
ERX675009	121	CC121	Petit and Read, 2018	2805048	40	185033
ERX686660	121	CC121	Petit and Read, 2018	2819857	40	165237
ERX686676	121	CC121	Petit and Read, 2018	2735629	37	149941
ERX686797	121	CC121	Petit and Read, 2018	2842964	51	185031
ERX686856	121	CC121	Petit and Read, 2018	2798221	46	138584
ERX686865	121	CC121	Petit and Read, 2018	2735650	43	152788
ERX686873	121	CC121	Petit and Read, 2018	2763517	35	148131
ERX686897	121	CC121	Petit and Read, 2018	2773896	49	118723
ERX686902	121	CC121	Petit and Read, 2018	2797304	41	164973
ERX686911	121	CC121	Petit and Read, 2018	2744781	50	112453
ERX694951	121	CC121	Petit and Read, 2018	2818160	49	103978
GCA_000934925	121	CC121	PRJNA274731	2788353	1	2788353
GCA_001018845	121	CC121	PRJNA231221	2881244	1	2881244
GCA_001297445	121	CC121	PRJNA283747	2759850	40	179332
GCA_001444345	121	CC121	PRJNA301649	2803594	1	2803594
GCA_002905575	121	CC121	PRJNA295807	2728556	39	163385
GCA_002916585	121	CC121	PRJNA428751	2894692	43	125186
GCA_003010995	121	CC121	PRJNA269675	2822031	41	137127
GCA_003011065	121	CC121	PRJNA269675	2840717	36	137174
GCA_003011115	121	CC121	PRJNA269675	2832087	42	137261
GCA_003038615	121	CC121	PRJNA437720	2790059	33	137096
GCA_003236805	121	CC121	PRJNA400143	2821131	91	56036
GCA_003236825	121	CC121	PRJNA400143	2762507	36	147179
GCA_003236935	121	CC121	PRJNA400143	2791197	41	190044
GCA_003236985	121	CC121	PRJNA400143	2817926	48	109378
GCA_003237005	121	CC121	PRJNA400143	2808882	39	189559
GCA_003237855	121	CC121	PRJNA400143	2823241	64	73273
GCA_003354545	121	CC121	PRJNA393749	2814328	1	2814328
GCA_003354645	121	CC121	PRJNA393749	2824816	1	2824816
GCA_003420025	121	CC121	PRJDB5246	2726537	46	120711
GCA_003420225	121	CC121	PRJDB5246	2761917	37	208174
GCA_003421745	121	CC121	PRJDB5246	2809232	75	118798
GCA_003422425	121	CC121	PRJDB5246	2808880	68	107325
GCA_003424865	121	CC121	PRJDB5246	2722151	44	139744
GCA_003605275	121	CC121	PRJNA487708	2843374	60	92904
GCA_004168155	121	CC121	PRJNA269675	2768274	34	155422
GCA_005774675	121	CC121	PRJNA541477	2818147	46	155337
GCA_900070305	121	CC121	PRJEB2655	2678107	29	180215
GCA_900097485	121	CC121	PRJEB2655	2768089	28	198801
GCA_900097855	121	CC121	PRJEB2655	2823466	30	155577
GCA_900124765	121	CC121	PRJEB9575	2835636	31	230603
GCA_900124815	121	CC121	PRJEB9575	2830475	35	433489
GCA_900124875	121	CC121	PRJEB9575	2833742	25	230578
GCA_900125005	121	CC121	PRJEB9575	2827287	31	232187
GCA_900125025	121	CC121	PRJEB9575	2794270	22	384005
GCA_900125235	121	CC121	PRJEB9575	2835462	30	244097
GCA_900125315	121	CC121	PRJEB9575	2841250	26	302565
GCA_900125375	121	CC121	PRJEB9575	2839072	27	263610
GCA_900125595	121	CC121	PRJEB9575	2826204	28	302578
GCA_900125645	121	CC121	PRJEB9575	2846277	48	302329
GCA_900125675	121	CC121	PRJEB9575	2840988	23	302580
GCA_900125895	121	CC121	PRJEB9575	2732969	30	154479
GCA_900126035	121	CC121	PRJEB9575	2704011	30	146750
GCA_900126325	121	CC121	PRJEB9575	2777068	27	184447
GCA_900126635	121	CC121	PRJEB9575	2794530	24	302612
GCA_900127635	121	CC121	PRJEB9575	2789656	28	302641
GCA_900155755	121	CC121	PRJEB12950	2782404	29	131173
GCA_900457405	121	CC121	PRJEB6403	2865203	3	2810675
GCA_900457885	121	CC121	PRJEB6403	2956212	2	2894558
SRX1884771	121	CC121	Petit and Read, 2018	2689536	35	170802
SRX1885062	121	CC121	Petit and Read, 2018	2744404	35	152959
ERX092369	123	CC121	Petit and Read, 2018	2685778	66	74522
ERX1852707	123	CC121	Petit and Read, 2018	2765329	40	155277
ERX1972180	123	CC121	Petit and Read, 2018	2775775	45	132230
ERX197776	123	CC121	Petit and Read, 2018	2810797	63	118992
ERX2011767	123	CC121	Petit and Read, 2018	2812888	88	132173
ERX376430	123	CC121	Petit and Read, 2018	2721593	41	120707
ERX513331	123	CC121	Petit and Read, 2018	2840661	47	120573
GCA_900457415	123	CC121	PRJEB6403	2864429	2	2825123
SRX1884783	123	CC121	Petit and Read, 2018	2781348	37	132230
SRX1884995	123	CC121	Petit and Read, 2018	2745765	59	195463
SRX1886667	123	CC121	Petit and Read, 2018	2766464	41	132174
SRX1887577	123	CC121	Petit and Read, 2018	2720882	42	195686
7893885_Cat_599_599	599	CC121	Richardson et al., 2018	2819209	1	2819209
ERX132365	599	CC121	Petit and Read, 2018	2865380	80	158401
ERX132367	599	CC121	Petit and Read, 2018	2804141	58	164404
ERX132369	599	CC121	Petit and Read, 2018	2793366	48	190581
ERX284165	599	CC121	Petit and Read, 2018	2814650	39	164149
ERX359413	599	CC121	Petit and Read, 2018	2779422	29	249149
ERX455888	599	CC121	Petit and Read, 2018	2805851	35	164400
ERX675061	946	CC121	Petit and Read, 2018	2828696	72	146383
SRX1051497	946	CC121	Petit and Read, 2018	2727030	43	134933
ERX2011827	1210	CC121	Petit and Read, 2018	2750709	65	165237
SRX2557026	1413	CC121	Petit and Read, 2018	2757303	36	166363
ERX513381	1525	CC121	Petit and Read, 2018	2760554	39	149419
SRX1272193	1577	CC121	Petit and Read, 2018	2788178	41	126849
12814_dmn150527_830_Rod_DE_ST1956	1956	CC121	Yebra et al., 2022	2801539	15	900319
8014463_Redsquirrel_1956_121	1956	CC121	Richardson et al., 2018	2779800	1	2779800
ERX1033545	1956	CC121	Petit and Read, 2018	2807723	33	165194
ERX1033552	1956	CC121	Petit and Read, 2018	2833722	59	248633
ERX1033555	1956	CC121	Petit and Read, 2018	2818612	32	168845
ERX139294	1956	CC121	Petit and Read, 2018	2805553	55	200697
8205120_Human_2179_599	2179	CC121	Richardson et al., 2018	2757014	1	2757014
ERX513298	2276	CC121	Petit and Read, 2018	2766779	50	113758
GCA_003813515	2276	CC121	PRJNA497342	2788649	48	117631
ERX1222250	2430	CC121	Petit and Read, 2018	2775985	42	114847
ERX1222256	2430	CC121	Petit and Read, 2018	2788137	46	158142
ERX1852754	2430	CC121	Petit and Read, 2018	2838973	48	186541
GCA_900097755	2430	CC121	PRJEB2655	2800663	26	176128
ERX1285984	2433	CC121	Petit and Read, 2018	2759062	36	183457
1090022_Cow_2508_599	2508	CC121	Richardson et al., 2018	2803533	1	2803533
ERX717703	2575	CC121	Petit and Read, 2018	2715809	36	149565
613323_Human_NA_121	2880	CC121	Richardson et al., 2018	2724920	54	99177
ERX1972087	2880	CC121	Petit and Read, 2018	2729204	48	166260
ERX531996	3149	CC121	Petit and Read, 2018	2814241	41	122826
ERX1666633	3213	CC121	Petit and Read, 2018	2816744	54	119629
GCA_002905195	3250	CC121	PRJNA295807	2758440	35	176431
ERX267656	3365	CC121	Petit and Read, 2018	2783098	47	124873
ERX1662765	3512	CC121	Petit and Read, 2018	2740081	51	137535
ERX532046	3647	CC121	Petit and Read, 2018	2767738	41	143024
ERX505403	3658	CC121	Petit and Read, 2018	2712756	41	124874
ERX531971	3680	CC121	Petit and Read, 2018	2845492	53	92719
ERX980246	4244	CC121	Petit and Read, 2018	2782979	53	118520
9193_A7983_Rod_DE_STnvl	undetermined	CC121	Yebra et al., 2022	2685231	32	153732
ERX1114528	undetermined	CC121	Petit and Read, 2018	2658556	45	109572
ERX2012038	undetermined	CC121	Petit and Read, 2018	2747881	50	137060
ERX284442	undetermined	CC121	Petit and Read, 2018	2782505	30	195917
ERX686668	undetermined	CC121	Petit and Read, 2018	2813037	44	116322
ERX686816	undetermined	CC121	Petit and Read, 2018	2731797	37	159628
GCA_000221745	undetermined	CC121	PRJNA53651	2810524	58	117326
GCA_000627035	undetermined	CC121	PRJNA53691	2766736	73	98596
GCA_000981055	undetermined	CC121	PRJNA280939	2684712	10	581366
GCA_003011035	undetermined	CC121	PRJNA269675	2796409	39	106300
GCA_003236795	undetermined	CC121	PRJNA400143	2833367	44	189762
GCA_003238015	undetermined	CC121	PRJNA400143	2826546	46	153277
GCA_003421385	undetermined	CC121	PRJDB5246	2723249	40	176221
GCA_900457915	undetermined	CC121	PRJEB6403	2894529	2	2869722
12830_dsz140916_186_05_Rod_DE_ST130	130	CC130	Yebra et al., 2022	2780297	17	550819
12855_09_01300_Hum_DE_ST130	130	CC130	Yebra et al., 2022	2751783	12	735515
12857_15_01986_Hum_DE_ST130	130	CC130	Yebra et al., 2022	2750199	19	968713
12858_12_03171_Hum_DE_ST130	130	CC130	Yebra et al., 2022	2711260	18	968713
12860_10_00991_Hum_DE_ST130	130	CC130	Yebra et al., 2022	2770717	17	333993
12861_08_02742_Hum_DE_ST130	130	CC130	Yebra et al., 2022	2778834	18	549863
12862_11_01497_Hum_DE_ST130	130	CC130	Yebra et al., 2022	2784559	16	564495
7092726_Cow_130_130	130	CC130	Richardson et al., 2018	2780604	28	242543
7092767_Human_130_130	130	CC130	Richardson et al., 2018	2796357	1	2796357
849079_Cow_130_130	130	CC130	Richardson et al., 2018	2792658	13	431209
973_05_Rod_DK_ST130	130	CC130	Yebra et al., 2022	2791901	45	97564
973N0059_Seal_2501_1	130	CC130	Richardson et al., 2018	2834084	72	77059
ERR829754_Bov_NA_ST130	130	CC130	PRJEB2655	2800400	37	170862
ERR900548_Bov_NA_ST130	130	CC130	PRJEB2655	2814612	54	153082
ERX062359	130	CC130	Petit and Read, 2018	2768116	70	68093
ERX062362	130	CC130	Petit and Read, 2018	2766448	70	73043
ERX062495	130	CC130	Petit and Read, 2018	2698994	88	70264
ERX062498	130	CC130	Petit and Read, 2018	2768372	67	71281
ERX062506	130	CC130	Petit and Read, 2018	2777411	73	70400
ERX062508	130	CC130	Petit and Read, 2018	2744338	69	53731
ERX062523	130	CC130	Petit and Read, 2018	2794440	99	76601
ERX062527	130	CC130	Petit and Read, 2018	2751144	58	82413
ERX062528	130	CC130	Petit and Read, 2018	2729134	74	76598
ERX092331	130	CC130	Petit and Read, 2018	2728780	58	88048
ERX1033543	130	CC130	Petit and Read, 2018	2867689	44	208247
ERX120727	130	CC130	Petit and Read, 2018	2803892	58	152231
ERX120728	130	CC130	Petit and Read, 2018	2762643	49	153218
ERX120729	130	CC130	Petit and Read, 2018	2800447	61	170400
ERX1269466	130	CC130	Petit and Read, 2018	2750292	18	390233
ERX1269773	130	CC130	Petit and Read, 2018	2766262	39	196730
ERX132295	130	CC130	Petit and Read, 2018	2790747	41	154411
ERX132296	130	CC130	Petit and Read, 2018	2805059	59	140552
ERX132299	130	CC130	Petit and Read, 2018	2792798	37	167888
ERX132311	130	CC130	Petit and Read, 2018	2741620	39	170105
ERX132313	130	CC130	Petit and Read, 2018	2769963	74	154412
ERX132314	130	CC130	Petit and Read, 2018	2759327	50	221564
ERX132322	130	CC130	Petit and Read, 2018	2821129	34	185981
ERX132331	130	CC130	Petit and Read, 2018	2782298	44	117068
ERX132336	130	CC130	Petit and Read, 2018	2786111	79	247982
ERX132338	130	CC130	Petit and Read, 2018	2786192	42	246761
ERX132340	130	CC130	Petit and Read, 2018	2742811	31	159195
ERX132342	130	CC130	Petit and Read, 2018	2819997	75	153071
ERX132346	130	CC130	Petit and Read, 2018	2803784	78	153192
ERX132347	130	CC130	Petit and Read, 2018	2832879	77	133291
ERX132359	130	CC130	Petit and Read, 2018	2802825	64	221564
ERX139236	130	CC130	Petit and Read, 2018	2789734	75	131761
ERX139237	130	CC130	Petit and Read, 2018	2773626	44	128880
ERX139251	130	CC130	Petit and Read, 2018	2734056	29	221491
ERX139253	130	CC130	Petit and Read, 2018	2787365	69	260413
ERX139254	130	CC130	Petit and Read, 2018	2744998	30	175204
ERX139258	130	CC130	Petit and Read, 2018	2772891	81	116884
ERX139266	130	CC130	Petit and Read, 2018	2803016	77	140380
ERX139310	130	CC130	Petit and Read, 2018	2777075	52	142015
ERX139317	130	CC130	Petit and Read, 2018	2810046	88	115824
ERX1492881	130	CC130	Petit and Read, 2018	2769348	23	223809
ERX152025	130	CC130	Petit and Read, 2018	2761400	53	154402
ERX1583703	130	CC130	Petit and Read, 2018	2769010	42	118372
ERX1647958	130	CC130	Petit and Read, 2018	2834903	98	131988
ERX1647959	130	CC130	Petit and Read, 2018	2794321	21	454862
ERX1647969	130	CC130	Petit and Read, 2018	2800065	42	203813
ERX1647974	130	CC130	Petit and Read, 2018	2761438	36	208760
ERX1647982	130	CC130	Petit and Read, 2018	2814091	26	440849
ERX1647984	130	CC130	Petit and Read, 2018	2774999	26	316077
ERX1647988	130	CC130	Petit and Read, 2018	2792829	27	392094
ERX1647990	130	CC130	Petit and Read, 2018	2717645	42	110880
ERX1647991	130	CC130	Petit and Read, 2018	2834283	39	154412
ERX1647992	130	CC130	Petit and Read, 2018	2753488	23	238036
ERX186289	130	CC130	Petit and Read, 2018	2821981	74	669337
ERX186291	130	CC130	Petit and Read, 2018	2769060	35	147091
ERX186292	130	CC130	Petit and Read, 2018	2754494	29	200544
ERX186294	130	CC130	Petit and Read, 2018	2730299	52	188474
ERX186300	130	CC130	Petit and Read, 2018	2882045	96	80682
ERX186312	130	CC130	Petit and Read, 2018	2821693	59	320097
ERX186314	130	CC130	Petit and Read, 2018	2801736	35	152359
ERX186319	130	CC130	Petit and Read, 2018	2816274	39	280101
ERX186327	130	CC130	Petit and Read, 2018	2763184	35	341496
ERX186329	130	CC130	Petit and Read, 2018	2778882	35	240075
ERX197771	130	CC130	Petit and Read, 2018	2789830	32	127623
ERX209305	130	CC130	Petit and Read, 2018	2906683	98	154399
ERX209318	130	CC130	Petit and Read, 2018	2839103	63	328356
ERX209326	130	CC130	Petit and Read, 2018	2815585	35	326341
ERX212134	130	CC130	Petit and Read, 2018	2777127	38	188535
ERX212138	130	CC130	Petit and Read, 2018	2743960	38	131414
ERX212168	130	CC130	Petit and Read, 2018	2793728	46	131844
ERX221130	130	CC130	Petit and Read, 2018	2800037	45	150841
ERX267628	130	CC130	Petit and Read, 2018	2788294	39	262113
ERX267632	130	CC130	Petit and Read, 2018	2798844	32	334908
ERX267649	130	CC130	Petit and Read, 2018	2727804	23	221488
ERX267677	130	CC130	Petit and Read, 2018	2738456	33	168408
ERX267678	130	CC130	Petit and Read, 2018	2787563	37	188424
ERX276027	130	CC130	Petit and Read, 2018	2797094	43	167527
ERX284163	130	CC130	Petit and Read, 2018	2788076	40	236786
ERX284167	130	CC130	Petit and Read, 2018	2783864	28	204473
ERX284168	130	CC130	Petit and Read, 2018	2785377	32	341214
ERX284175	130	CC130	Petit and Read, 2018	2794850	60	211891
ERX359309	130	CC130	Petit and Read, 2018	2756451	30	260016
ERX359310	130	CC130	Petit and Read, 2018	2838895	32	170863
ERX359352	130	CC130	Petit and Read, 2018	2790113	30	253843
ERX359412	130	CC130	Petit and Read, 2018	2811360	35	163094
ERX359414	130	CC130	Petit and Read, 2018	2795736	36	159224
ERX359418	130	CC130	Petit and Read, 2018	2768206	28	221733
ERX359422	130	CC130	Petit and Read, 2018	2773688	32	169876
ERX359423	130	CC130	Petit and Read, 2018	2798149	40	341344
ERX359435	130	CC130	Petit and Read, 2018	2786353	35	170680
ERX385300	130	CC130	Petit and Read, 2018	2744904	26	177560
ERX455863	130	CC130	Petit and Read, 2018	2746298	42	150893
ERX455874	130	CC130	Petit and Read, 2018	2833081	37	140583
ERX455887	130	CC130	Petit and Read, 2018	2747382	35	221625
ERX455896	130	CC130	Petit and Read, 2018	2806372	43	139484
ERX455898	130	CC130	Petit and Read, 2018	2725992	31	225736
ERX455902	130	CC130	Petit and Read, 2018	2720016	41	133560
ERX455941	130	CC130	Petit and Read, 2018	2794700	26	176104
ERX460150	130	CC130	Petit and Read, 2018	2716680	34	140372
ERX490174	130	CC130	Petit and Read, 2018	2789252	30	253725
ERX490179	130	CC130	Petit and Read, 2018	2783597	31	175203
ERX490185	130	CC130	Petit and Read, 2018	2800710	37	260192
ERX490191	130	CC130	Petit and Read, 2018	2750918	27	253645
ERX490200	130	CC130	Petit and Read, 2018	2805634	46	182862
ERX490301	130	CC130	Petit and Read, 2018	2799388	39	201772
ERX556704	130	CC130	Petit and Read, 2018	2770324	31	216371
ERX680923	130	CC130	Petit and Read, 2018	2781770	48	114541
ERX681246	130	CC130	Petit and Read, 2018	2784159	28	141842
ERX926408	130	CC130	Petit and Read, 2018	2787557	39	412940
GCA_001208645	130	CC130	PRJEB2655	2762610	13	645402
GCA_900098255	130	CC130	PRJEB2655	2706796	30	300742
GCA_900458725	130	CC130	PRJEB6403	2871371	3	2726628
8490732_Goatprobably_480_130	480	CC130	Richardson et al., 2018	2880032	1	2880032
973N0012_Goat_480_130	480	CC130	Richardson et al., 2018	2807939	63	152631
8205134_Cow_574_130	574	CC130	Richardson et al., 2018	2786262	1	2786262
8014444_Sheep_700_130	700	CC130	Richardson et al., 2018	2796605	1	2796605
ERR956214_Oth_NE_ST700	700	CC130	PRJEB2655	2800314	37	274353
ERX139277	700	CC130	Petit and Read, 2018	2809211	34	208144
ERX139282	700	CC130	Petit and Read, 2018	2771365	66	165702
ERX267663	700	CC130	Petit and Read, 2018	2806566	40	315122
ERX267666	700	CC130	Petit and Read, 2018	2797439	38	398649
ERX267667	700	CC130	Petit and Read, 2018	2786787	29	237459
ERX490307	700	CC130	Petit and Read, 2018	2789690	37	188395
GCA_000878015	700	CC130	PRJNA268074	2772202	40	177213
GCA_004771975	700	CC130	PRJNA529247	2778443	1	2778443
7092741_Human_1245_130	1245	CC130	Richardson et al., 2018	2811338	1	2811338
ERX062389	1245	CC130	Petit and Read, 2018	2771783	74	60982
ERX062504	1245	CC130	Petit and Read, 2018	2799042	70	71266
ERX139235	1245	CC130	Petit and Read, 2018	2753577	37	140299
ERX139273	1245	CC130	Petit and Read, 2018	2815383	40	162279
ERX139288	1245	CC130	Petit and Read, 2018	2866392	54	149146
ERX139312	1245	CC130	Petit and Read, 2018	2817687	99	221729
ERX139318	1245	CC130	Petit and Read, 2018	2823135	82	140150
ERX152011	1245	CC130	Petit and Read, 2018	2818404	56	217265
ERX1647997	1245	CC130	Petit and Read, 2018	2793128	24	537400
ERX186343	1245	CC130	Petit and Read, 2018	2774180	77	132011
ERX267614	1245	CC130	Petit and Read, 2018	2735847	30	260801
ERX556852	1245	CC130	Petit and Read, 2018	2785179	32	221564
ERX681234	1245	CC130	Petit and Read, 2018	2809552	41	155061
ERX681331	1245	CC130	Petit and Read, 2018	2800582	43	140093
GCA_900251055	1245	CC130	PRJEB24452	2750058	27	269909
7092737_Cow_1526_130	1526	CC130	Richardson et al., 2018	2741464	1	2741464
ERX139243	1526	CC130	Petit and Read, 2018	2783027	44	140406
ERX1492910	1571	CC130	Petit and Read, 2018	2734081	20	201024
ERX1492884	1583	CC130	Petit and Read, 2018	2788053	32	435524
7092744_Human_1764_130	1764	CC130	Richardson et al., 2018	2736057	1	2736057
ERX197770	1764	CC130	Petit and Read, 2018	2760911	53	177116
ERX267688	1764	CC130	Petit and Read, 2018	2835331	32	340013
7092740_Human_1944_130	1944	CC130	Richardson et al., 2018	2763732	1	2763732
ERX267643	1944	CC130	Petit and Read, 2018	2767874	30	170897
7092763_Human_1945_130	1945	CC130	Richardson et al., 2018	2768919	1	2768919
ERX062520	1945	CC130	Petit and Read, 2018	2750070	75	78079
ERX1033550	1945	CC130	Petit and Read, 2018	2771119	33	319474
ERX1033564	1945	CC130	Petit and Read, 2018	2766533	39	163875
ERX132360	1945	CC130	Petit and Read, 2018	2770993	30	239630
ERX212135	1945	CC130	Petit and Read, 2018	2769581	34	319655
ERX267633	1945	CC130	Petit and Read, 2018	2762416	33	284061
ERX284181	1945	CC130	Petit and Read, 2018	2795200	40	140571
ERX455936	1945	CC130	Petit and Read, 2018	2686305	31	189996
ERX646192	1945	CC130	Petit and Read, 2018	2848498	38	163751
GCA_004797195	2011	CC130	PRJNA490548	2761328	1	2761328
7893893_Rat_2024_130	2024	CC130	Richardson et al., 2018	2884511	1	2884511
GCA_000189455	2490	CC130	PRJNA62081	2791410	1	2791410
8014480_Cow_2573_130	2573	CC130	Richardson et al., 2018	2750017	1	2750017
ERX178863	2574	CC130	Petit and Read, 2018	2791731	47	175458
1086843_unknown_2676_130	2676	CC130	Richardson et al., 2018	2862222	1	2862222
ERX197824	2899	CC130	Petit and Read, 2018	2834530	33	175125
10900219_Hare_700_130	2944	CC130	Richardson et al., 2018	2734773	1	2734773
ERX1647998	3094	CC130	Petit and Read, 2018	2809163	39	392336
ERX132355	3095	CC130	Petit and Read, 2018	2887249	81	128040
10900217_Human_NA_NA	3108	CC130	Richardson et al., 2018	2776594	1	2776594
ERX186326	3111	CC130	Petit and Read, 2018	2813910	30	159181
ERX212136	3115	CC130	Petit and Read, 2018	2778182	50	153193
ERX139238	3123	CC130	Petit and Read, 2018	2778254	87	131507
ERX186342	3124	CC130	Petit and Read, 2018	2757430	41	170791
ERX139259	3131	CC130	Petit and Read, 2018	2816275	60	116070
973N0004_Cow_483_130	3132	CC130	Richardson et al., 2018	2741961	71	76984
ERX186305	3133	CC130	Petit and Read, 2018	2798470	54	128174
10900218_Hedgehog_1944_130	3138	CC130	Richardson et al., 2018	2844791	1	2844791
ERX455868	3139	CC130	Petit and Read, 2018	2752105	29	239222
ERX455871	3139	CC130	Petit and Read, 2018	2774688	27	320014
GCA_900251385	3139	CC130	PRJEB24452	2777584	32	421251
ERX267665	3366	CC130	Petit and Read, 2018	2774832	24	398644
ERX556665	3528	CC130	Petit and Read, 2018	2723956	31	320167
ERX359308	3716	CC130	Petit and Read, 2018	2789168	29	197548
ERX556850	3765	CC130	Petit and Read, 2018	2751214	28	188588
12766_N6_Bov_NO_ST132	132	CC133	Yebra et al., 2022	2704479	22	287848
12771_N11_Bov_NO_ST132	132	CC133	Yebra et al., 2022	2752785	22	261182
12772_N12_Bov_NO_ST132	132	CC133	Yebra et al., 2022	2794033	39	259110
12779_N19_Bov_NO_ST132	132	CC133	Yebra et al., 2022	2796905	18	333521
12784_N24_Bov_NO_ST132	132	CC133	Yebra et al., 2022	2795548	21	322867
12580_8881_Bov_SE_ST133	133	CC133	Yebra et al., 2022	2693005	25	322536
12582_6154_Bov_SE_ST133	133	CC133	Yebra et al., 2022	2800142	33	322656
12650_F39_Bov_FI_ST133	133	CC133	Yebra et al., 2022	2800301	37	235447
12665_E4_Bov_GB_ST133	133	CC133	Yebra et al., 2022	2778748	24	306738
12693_E32_Bov_GB_ST133	133	CC133	Yebra et al., 2022	2751933	25	322546
12704_E43_Bov_GB_ST133	133	CC133	Yebra et al., 2022	2779891	33	279990
12765_N5_Bov_NO_ST133	133	CC133	Yebra et al., 2022	2799240	30	269911
12768_N8_Bov_NO_ST133	133	CC133	Yebra et al., 2022	2762041	33	273044
12770_N10_Bov_NO_ST133	133	CC133	Yebra et al., 2022	2735386	21	320994
12774_N14_Bov_NO_ST133	133	CC133	Yebra et al., 2022	2775119	35	321036
12775_N15_Bov_NO_ST133	133	CC133	Yebra et al., 2022	2722045	26	322625
12776_N16_Bov_NO_ST133	133	CC133	Yebra et al., 2022	2788566	24	271983
12777_N17_Bov_NO_ST133	133	CC133	Yebra et al., 2022	2803399	28	322378
12778_N18_Bov_NO_ST133	133	CC133	Yebra et al., 2022	2764176	30	320998
12781_N21_Bov_NO_ST133	133	CC133	Yebra et al., 2022	2787537	29	276268
12782_N22_Bov_NO_ST133	133	CC133	Yebra et al., 2022	2790093	26	320956
12785_N25_Bov_NO_ST133	133	CC133	Yebra et al., 2022	2805491	35	322626
12787_N28_Bov_NO_ST133	133	CC133	Yebra et al., 2022	2788826	27	273404
12788_N29_Bov_NO_ST133	133	CC133	Yebra et al., 2022	2730768	17	287486
12789_N30_Bov_NO_ST133	133	CC133	Yebra et al., 2022	2765341	33	267021
12791_N32_Bov_NO_ST133	133	CC133	Yebra et al., 2022	2764272	24	322512
12793_N34_Bov_NO_ST133	133	CC133	Yebra et al., 2022	2802863	38	201554
12794_N35_Bov_NO_ST133	133	CC133	Yebra et al., 2022	2803394	39	266880
12797_N38_Bov_NO_ST133	133	CC133	Yebra et al., 2022	2763567	29	276934
12798_N39_Bov_NO_ST133	133	CC133	Yebra et al., 2022	2762856	26	321068
12799_N40_Bov_NO_ST133	133	CC133	Yebra et al., 2022	2812423	37	321221
12800_N41_Bov_NO_ST133	133	CC133	Yebra et al., 2022	2790228	25	260163
12804_N45_Bov_NO_ST133	133	CC133	Yebra et al., 2022	2749757	22	323098
12805_N46_Bov_NO_ST133	133	CC133	Yebra et al., 2022	2807026	25	332232
12806_N47_Bov_NO_ST133	133	CC133	Yebra et al., 2022	2750595	28	322411
61235_Goat_133_133	133	CC133	Richardson et al., 2018	2729357	88	51508
61260_Cat_133_133	133	CC133	Richardson et al., 2018	2697990	99	49805
8427_AR833_Bov_AR_ST133	133	CC133	Yebra et al., 2022	2728274	19	373630
9119223_Cow_133_133	133	CC133	Richardson et al., 2018	2798074	1	2798074
973N0009_Goat_133_133	133	CC133	Richardson et al., 2018	2770221	67	101224
973N0010_Sheep_133_133	133	CC133	Richardson et al., 2018	2804784	70	135382
973N0040_Porpoise_133_133	133	CC133	Richardson et al., 2018	2779787	76	87711
DTU2018_64_Bov_DK_ST133	133	CC133	Yebra et al., 2022	2739737	27	240320
DTU2018_73_Bov_DK_ST133	133	CC133	Yebra et al., 2022	2692910	33	296915
ERR2059695_Bov_DE_ST133	133	CC133	PRJEB21991	2702739	23	296313
ERR246673_Bov_GB_ST133	133	CC133	PRJEB2655	2753678	84	87998
ERR599845_Oth_DK_ST133	133	CC133	PRJEB2655	2792113	55	162860
ERR599847_Oth_DK_ST133	133	CC133	PRJEB2655	2766172	59	139849
ERR599850_Oth_DK_ST133	133	CC133	PRJEB2655	2785745	53	94708
ERR599851_Oth_DK_ST133	133	CC133	PRJEB2655	2780227	65	94769
ERR599852_Oth_DK_ST133	133	CC133	PRJEB2655	2761645	70	90316
ERR632863_Oth_DK_ST133	133	CC133	PRJEB2655	2761613	70	89731
ERR632867_Oth_DK_ST133	133	CC133	PRJEB2655	2751150	44	204523
ERX1033565	133	CC133	Petit and Read, 2018	2728531	49	120114
ERX1492887	133	CC133	Petit and Read, 2018	2775787	42	171207
ERX1492891	133	CC133	Petit and Read, 2018	2639566	29	216788
ERX1492899	133	CC133	Petit and Read, 2018	2709046	28	196991
ERX1583795	133	CC133	Petit and Read, 2018	2789490	58	171171
ERX1853034	133	CC133	Petit and Read, 2018	2663733	29	199802
ERX186352	133	CC133	Petit and Read, 2018	2773165	50	113911
ERX186353	133	CC133	Petit and Read, 2018	2794899	82	99456
ERX186359	133	CC133	Petit and Read, 2018	2715467	41	116842
ERX209293	133	CC133	Petit and Read, 2018	2741078	68	137211
ERX212148	133	CC133	Petit and Read, 2018	2711560	37	259404
ERX276064	133	CC133	Petit and Read, 2018	2747045	40	133417
ERX359318	133	CC133	Petit and Read, 2018	2806420	54	127076
ERX359328	133	CC133	Petit and Read, 2018	2762988	68	100532
ERX359329	133	CC133	Petit and Read, 2018	2810409	52	116841
ERX359330	133	CC133	Petit and Read, 2018	2754080	53	116926
ERX359351	133	CC133	Petit and Read, 2018	2637123	34	255033
ERX359468	133	CC133	Petit and Read, 2018	2798977	56	112033
ERX455885	133	CC133	Petit and Read, 2018	2687800	35	255260
ERX455886	133	CC133	Petit and Read, 2018	2699508	41	158959
ERX455894	133	CC133	Petit and Read, 2018	2774952	55	106694
ERX460152	133	CC133	Petit and Read, 2018	2662245	34	230422
ERX490120	133	CC133	Petit and Read, 2018	2768572	41	124397
ERX490125	133	CC133	Petit and Read, 2018	2720663	45	135556
ERX490126	133	CC133	Petit and Read, 2018	2753448	43	101326
ERX490136	133	CC133	Petit and Read, 2018	2679107	37	167111
ERX490137	133	CC133	Petit and Read, 2018	2721415	39	196083
ERX490141	133	CC133	Petit and Read, 2018	2719680	42	120510
ERX490148	133	CC133	Petit and Read, 2018	2736792	40	109206
ERX490158	133	CC133	Petit and Read, 2018	2734483	32	192926
ERX490161	133	CC133	Petit and Read, 2018	2723374	45	175274
ERX490163	133	CC133	Petit and Read, 2018	2730521	47	171239
ERX490169	133	CC133	Petit and Read, 2018	2698528	37	139847
ERX490181	133	CC133	Petit and Read, 2018	2767347	54	118789
ERX490189	133	CC133	Petit and Read, 2018	2761956	47	106564
ERX490192	133	CC133	Petit and Read, 2018	2770178	52	107755
ERX490202	133	CC133	Petit and Read, 2018	2782268	56	113852
ERX490243	133	CC133	Petit and Read, 2018	2762491	62	137363
ERX490246	133	CC133	Petit and Read, 2018	2807360	60	131944
ERX490247	133	CC133	Petit and Read, 2018	2754869	54	159635
ERX490248	133	CC133	Petit and Read, 2018	2798739	58	94316
ERX490250	133	CC133	Petit and Read, 2018	2796970	64	135629
ERX490251	133	CC133	Petit and Read, 2018	2778384	68	114622
ERX490253	133	CC133	Petit and Read, 2018	2804331	61	106707
ERX490260	133	CC133	Petit and Read, 2018	2747302	56	99056
ERX490262	133	CC133	Petit and Read, 2018	2836130	74	99391
ERX490263	133	CC133	Petit and Read, 2018	2799304	63	106613
ERX490265	133	CC133	Petit and Read, 2018	2830313	34	234003
ERX490271	133	CC133	Petit and Read, 2018	2785424	44	162633
ERX490274	133	CC133	Petit and Read, 2018	2768244	59	113191
ERX490276	133	CC133	Petit and Read, 2018	2749673	50	116875
ERX490278	133	CC133	Petit and Read, 2018	2769558	55	135354
ERX490279	133	CC133	Petit and Read, 2018	2787250	58	113718
ERX490286	133	CC133	Petit and Read, 2018	2798161	60	119216
ERX490287	133	CC133	Petit and Read, 2018	2721958	43	106707
ERX490288	133	CC133	Petit and Read, 2018	2757254	52	114886
ERX490291	133	CC133	Petit and Read, 2018	2776596	49	162839
ERX490313	133	CC133	Petit and Read, 2018	2767105	43	115830
ERX490317	133	CC133	Petit and Read, 2018	2794817	57	102356
ERX490330	133	CC133	Petit and Read, 2018	2796546	46	165305
ERX490337	133	CC133	Petit and Read, 2018	2810684	56	165434
ERX490342	133	CC133	Petit and Read, 2018	2778340	72	109060
ERX490344	133	CC133	Petit and Read, 2018	2749259	48	220866
ERX490353	133	CC133	Petit and Read, 2018	2810954	50	178359
ERX490358	133	CC133	Petit and Read, 2018	2769591	42	166958
ERX490361	133	CC133	Petit and Read, 2018	2780931	63	118906
ERX490366	133	CC133	Petit and Read, 2018	2813507	46	144390
ERX490369	133	CC133	Petit and Read, 2018	2728477	52	112869
ERX490374	133	CC133	Petit and Read, 2018	2742018	56	106720
ERX490375	133	CC133	Petit and Read, 2018	2777584	56	219261
ERX490379	133	CC133	Petit and Read, 2018	2782115	64	106706
ERX490386	133	CC133	Petit and Read, 2018	2785378	64	82124
ERX490388	133	CC133	Petit and Read, 2018	2753886	73	97218
ERX556636	133	CC133	Petit and Read, 2018	2776480	48	144076
ERX556670	133	CC133	Petit and Read, 2018	2793742	48	122163
ERX556671	133	CC133	Petit and Read, 2018	2772537	50	137845
ERX556805	133	CC133	Petit and Read, 2018	2806150	62	117012
ERX556809	133	CC133	Petit and Read, 2018	2803672	64	118622
ERX556810	133	CC133	Petit and Read, 2018	2829523	51	136174
ERX556812	133	CC133	Petit and Read, 2018	2707362	40	171030
ERX556814	133	CC133	Petit and Read, 2018	2754891	42	141575
ERX556816	133	CC133	Petit and Read, 2018	2751989	58	95424
ERX556817	133	CC133	Petit and Read, 2018	2775070	53	113144
ERX556820	133	CC133	Petit and Read, 2018	2736540	38	162703
ERX556834	133	CC133	Petit and Read, 2018	2790093	51	114833
ERX556837	133	CC133	Petit and Read, 2018	2780852	42	171396
ERX556843	133	CC133	Petit and Read, 2018	2772104	46	135668
ERX926270	133	CC133	Petit and Read, 2018	2647564	30	231747
GCA_000210315	133	CC133	PRJNA41277	2832478	1	2832478
GCA_001680915	133	CC133	PRJNA323745	2777893	65	122121
GCA_001681115	133	CC133	PRJNA323745	2785134	57	107899
GCA_001681185	133	CC133	PRJNA323745	2766103	49	194021
GCA_002122145	133	CC133	PRJNA380429	2724723	52	143608
GCA_003490125	133	CC133	PRJNA483014	2772340	1	2772340
GCA_003955945	133	CC133	PRJNA490564	2864632	1	2864632
GCA_004772215	133	CC133	PRJNA528119	2841948	1	2841948
GCA_900098265	133	CC133	PRJEB2655	2754497	56	140357
GCA_900098275	133	CC133	PRJEB2655	2741562	47	143672
GCA_900098295	133	CC133	PRJEB2655	2710058	40	144130
GCA_900098305	133	CC133	PRJEB2655	2708371	41	162715
GCA_900098315	133	CC133	PRJEB2655	2768674	50	143451
GCA_900098325	133	CC133	PRJEB2655	2787496	63	143584
GCA_900098635	133	CC133	PRJEB2655	2792337	36	279560
GCA_900635315	133	CC133	PRJEB6403	2843795	1	2843795
GCA_900636335	133	CC133	PRJEB6403	2859840	1	2859840
SRR6168990_Bov_DK_ST133	133	CC133	PRJNA414029	2688481	80	85587
SRR6169006_Bov_DK_ST133	133	CC133	PRJNA414029	2718136	24	131334
SRX1497267	133	CC133	Petit and Read, 2018	2800375	24	223887
SRX3279856	133	CC133	Petit and Read, 2018	2736968	27	289027
SRX3279859	133	CC133	Petit and Read, 2018	2678793	23	229284
SRX3279874	133	CC133	Petit and Read, 2018	2728606	42	128872
SRX3282385	133	CC133	Petit and Read, 2018	2751458	44	190558
ERX490236	419	CC133	Petit and Read, 2018	2797449	53	106552
12763_N3_Bov_NO_ST478	478	CC133	Yebra et al., 2022	2804162	34	272939
ERR599848_Oth_DK_ST478	478	CC133	PRJEB2655	2745016	49	99294
12761_N1_Bov_NO_ST481	481	CC133	Yebra et al., 2022	2744321	28	334352
12767_N7_Bov_NO_ST481	481	CC133	Yebra et al., 2022	2789683	31	332943
ERX490316	701	CC133	Petit and Read, 2018	2789698	52	102400
ERX490320	701	CC133	Petit and Read, 2018	2776871	54	113219
ERX490332	701	CC133	Petit and Read, 2018	2743299	55	113217
973N0054_Goat_711_133	711	CC133	Richardson et al., 2018	2745850	58	99115
973N0048_Goat_712_133	712	CC133	Richardson et al., 2018	2775259	75	88009
ERX490321	712	CC133	Petit and Read, 2018	2783300	47	106698
ERX490240	750	CC133	Petit and Read, 2018	2788145	53	121433
9119271_Cow_1247_133	1247	CC133	Richardson et al., 2018	2664622	1	2664622
ERX490131	1729	CC133	Petit and Read, 2018	2719698	43	139810
ERX490159	2150	CC133	Petit and Read, 2018	2702963	29	288420
ERR632866_Oth_DK_ST2305	2305	CC133	PRJEB2655	2793677	50	119805
ERX1033548	2328	CC133	Petit and Read, 2018	2689374	38	144937
ERX1033553	2328	CC133	Petit and Read, 2018	2713095	34	172487
ERX455930	2328	CC133	Petit and Read, 2018	2638031	23	258417
ERX490254	2491	CC133	Petit and Read, 2018	2755034	44	126484
ERX490314	3058	CC133	Petit and Read, 2018	2766381	50	99391
ERX490399	3137	CC133	Petit and Read, 2018	2782375	47	162845
ERX490372	3616	CC133	Petit and Read, 2018	2773430	57	106706
ERX490294	3721	CC133	Petit and Read, 2018	2760912	57	106694
ERX490297	3721	CC133	Petit and Read, 2018	2719562	52	116841
ERX556803	3763	CC133	Petit and Read, 2018	2793130	64	225861
ERX556823	3763	CC133	Petit and Read, 2018	2764106	58	192691
GCA_003353315	3763	CC133	PRJNA483045	2817083	35	374034
ERX490220	3800	CC133	Petit and Read, 2018	2761759	55	118834
ERX556844	3820	CC133	Petit and Read, 2018	2789690	58	102563
12381_I7_Bov_IS_STnvl	undetermined	CC133	Yebra et al., 2022	2756069	20	280089
12795_N36_Bov_NO_STnvl	undetermined	CC133	Yebra et al., 2022	2765904	32	237428
61264_Corncrake_1452_133	undetermined	CC133	Richardson et al., 2018	2749754	90	50927
DTU2017_1170_Bov_DK_STnvl	undetermined	CC133	Yebra et al., 2022	2793158	37	279855
ERX1820885	undetermined	CC133	Petit and Read, 2018	2736784	17	352507
13559_C3_Hum_ZA_ST15	15	CC15	Yebra et al., 2022	2767275	26	315473
4414512_Human_15_15	15	CC15	Richardson et al., 2018	2694134	79	51663
443028_Human_15_15	15	CC15	Richardson et al., 2018	2715614	82	51887
613321_Human_15_15	15	CC15	Richardson et al., 2018	2758274	56	127239
7068523_Human_15_15	15	CC15	Richardson et al., 2018	2735962	1	2735962
9012_CR102_Rod_CA_ST15	15	CC15	Yebra et al., 2022	2725737	23	318954
9071_CR173_Rod_US_ST15	15	CC15	Yebra et al., 2022	2735299	48	200266
9076_CR184a_Rod_US_ST15	15	CC15	Yebra et al., 2022	2691041	24	294112
9103_ZSFV18_3_Rod_DE_ST15	15	CC15	Yebra et al., 2022	2692895	22	319076
9137_DKFZ_U120_Rod_DE_ST15	15	CC15	Yebra et al., 2022	2808564	20	319397
9143_DKFZ_U344a1_Rod_DE_ST15	15	CC15	Yebra et al., 2022	2753194	33	219951
9174_2014_660_02_Rod_DE_ST15	15	CC15	Yebra et al., 2022	2704628	16	344206
973_06_Rod_DK_ST15	15	CC15	Yebra et al., 2022	2717344	43	96816
973_95_Avi_US_ST15	15	CC15	Yebra et al., 2022	2775081	61	80403
973N0036_Bat_15_15	15	CC15	Richardson et al., 2018	2665564	74	65756
ERX062378	15	CC15	Petit and Read, 2018	2670748	85	66094
ERX087071	15	CC15	Petit and Read, 2018	2739090	69	59455
ERX1033694	15	CC15	Petit and Read, 2018	2750757	27	212822
ERX1086782	15	CC15	Petit and Read, 2018	2722771	60	124216
ERX1222184	15	CC15	Petit and Read, 2018	2797435	88	66936
ERX1222207	15	CC15	Petit and Read, 2018	2696399	37	193084
ERX1222244	15	CC15	Petit and Read, 2018	2774173	47	147333
ERX1222320	15	CC15	Petit and Read, 2018	2697492	53	99377
ERX1285979	15	CC15	Petit and Read, 2018	2780506	32	249909
ERX1286007	15	CC15	Petit and Read, 2018	2754489	26	319358
ERX1286018	15	CC15	Petit and Read, 2018	2798075	50	204755
ERX1286033	15	CC15	Petit and Read, 2018	2817934	29	314836
ERX147955	15	CC15	Petit and Read, 2018	2717205	61	107216
ERX148013	15	CC15	Petit and Read, 2018	2763807	56	118548
ERX158649	15	CC15	Petit and Read, 2018	2670623	42	105779
ERX1628327	15	CC15	Petit and Read, 2018	2749730	37	118499
ERX1657222	15	CC15	Petit and Read, 2018	2697324	32	184594
ERX1657264	15	CC15	Petit and Read, 2018	2719636	28	197594
ERX1662746	15	CC15	Petit and Read, 2018	2798487	53	118381
ERX1662749	15	CC15	Petit and Read, 2018	2810340	80	114996
ERX1662789	15	CC15	Petit and Read, 2018	2683773	57	105744
ERX1666605	15	CC15	Petit and Read, 2018	2685592	46	185293
ERX1666620	15	CC15	Petit and Read, 2018	2727385	30	158542
ERX1666651	15	CC15	Petit and Read, 2018	2746106	37	148000
ERX1666660	15	CC15	Petit and Read, 2018	2735219	32	131565
ERX1711292	15	CC15	Petit and Read, 2018	2731467	36	143440
ERX1785698	15	CC15	Petit and Read, 2018	2787992	42	168912
ERX1820787	15	CC15	Petit and Read, 2018	2701837	53	126949
ERX1820798	15	CC15	Petit and Read, 2018	2710266	23	252161
ERX1820810	15	CC15	Petit and Read, 2018	2739859	45	146585
ERX1820811	15	CC15	Petit and Read, 2018	2691000	42	103154
ERX1820850	15	CC15	Petit and Read, 2018	2718168	29	249778
ERX1852655	15	CC15	Petit and Read, 2018	2769837	45	103923
ERX1852969	15	CC15	Petit and Read, 2018	2711505	32	143468
ERX1852982	15	CC15	Petit and Read, 2018	2747978	33	152452
ERX1971939	15	CC15	Petit and Read, 2018	2762791	38	249858
ERX1971940	15	CC15	Petit and Read, 2018	2754234	71	249864
ERX1971941	15	CC15	Petit and Read, 2018	2732033	32	249858
ERX1971946	15	CC15	Petit and Read, 2018	2775826	72	249864
ERX1971986	15	CC15	Petit and Read, 2018	2728671	52	243761
ERX1972028	15	CC15	Petit and Read, 2018	2719047	27	314701
ERX1972033	15	CC15	Petit and Read, 2018	2767873	54	243590
ERX1972050	15	CC15	Petit and Read, 2018	2743695	64	250945
ERX1972090	15	CC15	Petit and Read, 2018	2756137	54	168685
ERX1972096	15	CC15	Petit and Read, 2018	2745312	41	263203
ERX1972118	15	CC15	Petit and Read, 2018	2782919	65	249469
ERX1972126	15	CC15	Petit and Read, 2018	2764209	42	251057
ERX1972127	15	CC15	Petit and Read, 2018	2719548	35	317988
ERX1972128	15	CC15	Petit and Read, 2018	2767476	36	251798
ERX2003514	15	CC15	Petit and Read, 2018	2732217	67	52717
ERX2003677	15	CC15	Petit and Read, 2018	2713256	71	55100
ERX2003815	15	CC15	Petit and Read, 2018	2756421	85	52176
ERX2011546	15	CC15	Petit and Read, 2018	2741718	46	249865
ERX2011674	15	CC15	Petit and Read, 2018	2786745	52	249851
ERX2011704	15	CC15	Petit and Read, 2018	2768965	70	253610
ERX2011717	15	CC15	Petit and Read, 2018	2770611	45	249864
ERX2011763	15	CC15	Petit and Read, 2018	2772321	58	249614
ERX2011766	15	CC15	Petit and Read, 2018	2745484	61	314506
ERX2011773	15	CC15	Petit and Read, 2018	2778149	79	255942
ERX2011801	15	CC15	Petit and Read, 2018	2690084	52	318684
ERX2011809	15	CC15	Petit and Read, 2018	2755615	64	249883
ERX2011815	15	CC15	Petit and Read, 2018	2692068	58	249865
ERX2011817	15	CC15	Petit and Read, 2018	2768166	54	227121
ERX2011831	15	CC15	Petit and Read, 2018	2734825	70	252116
ERX2011894	15	CC15	Petit and Read, 2018	2698846	45	221749
ERX2011914	15	CC15	Petit and Read, 2018	2728942	48	242089
ERX2011949	15	CC15	Petit and Read, 2018	2688395	47	251789
ERX2011976	15	CC15	Petit and Read, 2018	2735362	60	243619
ERX2012021	15	CC15	Petit and Read, 2018	2658379	37	296286
ERX2012031	15	CC15	Petit and Read, 2018	2734198	41	193024
ERX2012042	15	CC15	Petit and Read, 2018	2741255	46	257288
ERX2012043	15	CC15	Petit and Read, 2018	2780597	39	241190
ERX2012046	15	CC15	Petit and Read, 2018	2773938	35	192503
ERX2012070	15	CC15	Petit and Read, 2018	2719920	48	243751
ERX2012089	15	CC15	Petit and Read, 2018	2771427	48	314467
ERX2012111	15	CC15	Petit and Read, 2018	2730592	43	253444
ERX2169721	15	CC15	Petit and Read, 2018	2699836	34	185556
ERX384808	15	CC15	Petit and Read, 2018	2723076	49	124215
ERX384817	15	CC15	Petit and Read, 2018	2733489	89	115493
ERX384838	15	CC15	Petit and Read, 2018	2711787	61	124216
ERX384947	15	CC15	Petit and Read, 2018	2703616	33	124988
ERX384951	15	CC15	Petit and Read, 2018	2794394	66	106497
ERX385227	15	CC15	Petit and Read, 2018	2682589	67	115547
ERX385412	15	CC15	Petit and Read, 2018	2750120	38	124227
ERX385525	15	CC15	Petit and Read, 2018	2738242	30	201997
ERX389266	15	CC15	Petit and Read, 2018	2724945	44	97185
ERX513204	15	CC15	Petit and Read, 2018	2756722	37	106803
ERX513540	15	CC15	Petit and Read, 2018	2756258	54	84625
ERX513586	15	CC15	Petit and Read, 2018	2742336	42	104275
ERX513700	15	CC15	Petit and Read, 2018	2787607	58	116638
ERX513789	15	CC15	Petit and Read, 2018	2711756	43	96815
ERX513794	15	CC15	Petit and Read, 2018	2743829	39	147139
ERX531937	15	CC15	Petit and Read, 2018	2702966	36	124070
ERX532143	15	CC15	Petit and Read, 2018	2702865	36	116644
ERX556653	15	CC15	Petit and Read, 2018	2723495	44	106882
ERX646288	15	CC15	Petit and Read, 2018	2742696	40	114917
ERX659665	15	CC15	Petit and Read, 2018	2733715	31	127393
ERX686669	15	CC15	Petit and Read, 2018	2794831	42	114839
ERX686774	15	CC15	Petit and Read, 2018	2759834	38	137206
ERX686871	15	CC15	Petit and Read, 2018	2677569	41	104309
ERX717758	15	CC15	Petit and Read, 2018	2720011	44	139586
ERX926406	15	CC15	Petit and Read, 2018	2752708	54	87432
ERX956699	15	CC15	Petit and Read, 2018	2691215	35	117059
GCA_001064175	15	CC15	PRJNA267549	2707936	88	50775
GCA_001297455	15	CC15	PRJNA283747	2688391	21	326798
GCA_001297545	15	CC15	PRJNA283747	2766992	31	192400
GCA_001611325	15	CC15	PRJNA298753	2700362	2	2679642
GCA_001611405	15	CC15	PRJNA298722	2746875	2	2726242
GCA_001900015	15	CC15	PRJNA345163	2705738	23	249734
GCA_002904475	15	CC15	PRJNA295807	2731401	18	255459
GCA_003114055	15	CC15	PRJDB6497	2758253	26	178073
GCA_003116115	15	CC15	PRJDB6497	2701085	54	83780
GCA_003239845	15	CC15	PRJNA400143	2781406	56	243939
GCA_003419605	15	CC15	PRJDB5246	2782635	26	380954
GCA_003420425	15	CC15	PRJDB5246	2719355	18	436063
GCA_003421805	15	CC15	PRJDB5246	2730372	18	437418
GCA_003424765	15	CC15	PRJDB5246	2737207	17	434728
GCA_900039125	15	CC15	PRJEB2756	2760460	18	314825
GCA_900070285	15	CC15	PRJEB2655	2717751	21	381655
GCA_900097665	15	CC15	PRJEB2655	2720569	15	450711
GCA_900125525	15	CC15	PRJEB9575	2731158	15	437165
GCA_900125705	15	CC15	PRJEB9575	2741012	23	315049
GCA_900125735	15	CC15	PRJEB9575	2725019	18	329060
GCA_900126395	15	CC15	PRJEB9575	2694978	18	435648
GCA_900126485	15	CC15	PRJEB9575	2744739	20	437303
GCA_900251925	15	CC15	PRJEB24452	2726410	65	79860
GCA_900323905	15	CC15	PRJEB25360	2730986	1	2730986
SRX1051317	15	CC15	Petit and Read, 2018	2708782	44	107216
SRX1051335	15	CC15	Petit and Read, 2018	2749497	40	148043
SRX1051501	15	CC15	Petit and Read, 2018	2783920	35	151387
SRX1051523	15	CC15	Petit and Read, 2018	2721714	43	143384
SRX1051554	15	CC15	Petit and Read, 2018	2840262	60	105475
SRX1884779	15	CC15	Petit and Read, 2018	2679381	46	251705
SRX1884790	15	CC15	Petit and Read, 2018	2725136	38	249747
SRX1884835	15	CC15	Petit and Read, 2018	2797965	34	230295
SRX1884855	15	CC15	Petit and Read, 2018	2696523	23	402126
SRX1884870	15	CC15	Petit and Read, 2018	2753802	26	230218
SRX1885123	15	CC15	Petit and Read, 2018	2717732	91	168567
SRX1885575	15	CC15	Petit and Read, 2018	2761346	25	265344
SRX1885775	15	CC15	Petit and Read, 2018	2706327	20	401096
SRX1886583	15	CC15	Petit and Read, 2018	2787622	37	198997
SRX1886747	15	CC15	Petit and Read, 2018	2710764	26	230410
SRX1886750	15	CC15	Petit and Read, 2018	2722821	21	254066
SRX1886810	15	CC15	Petit and Read, 2018	2725937	27	157634
SRX1887034	15	CC15	Petit and Read, 2018	2767787	29	249994
SRX1887351	15	CC15	Petit and Read, 2018	2678831	21	318656
SRX1887391	15	CC15	Petit and Read, 2018	2749968	29	247289
SRX1887404	15	CC15	Petit and Read, 2018	2696073	33	230772
SRX1887424	15	CC15	Petit and Read, 2018	2728837	33	239891
SRX2219232	15	CC15	Petit and Read, 2018	2707881	45	170583
SRX2556988	15	CC15	Petit and Read, 2018	2742723	22	383691
SRX2557047	15	CC15	Petit and Read, 2018	2756499	26	249864
SRX659179	15	CC15	Petit and Read, 2018	2716719	83	53450
7229330_Human_15_15	224	CC15	Richardson et al., 2018	2756333	1	2756333
ERX385388	333	CC15	Petit and Read, 2018	2728778	44	108546
7229695_Human_582_15	582	CC15	Richardson et al., 2018	2705459	1	2705459
ERX1045231	582	CC15	Petit and Read, 2018	2774073	26	437197
ERX1711415	582	CC15	Petit and Read, 2018	2757210	28	179702
ERX1820873	582	CC15	Petit and Read, 2018	2674883	23	261182
ERX1852678	582	CC15	Petit and Read, 2018	2765284	45	160716
ERX1852749	582	CC15	Petit and Read, 2018	2715283	40	143403
ERX1972243	582	CC15	Petit and Read, 2018	2738288	31	252044
ERX2003539	582	CC15	Petit and Read, 2018	2723437	80	51661
GCA_001656045	582	CC15	PRJNA321000	2796894	1	2796894
SRX1885542	582	CC15	Petit and Read, 2018	2800942	32	320027
SRX1887085	582	CC15	Petit and Read, 2018	2723355	35	251746
SRX1887761	582	CC15	Petit and Read, 2018	2755151	24	251791
SRX2556993	582	CC15	Petit and Read, 2018	2729121	26	412486
SRX2556996	582	CC15	Petit and Read, 2018	2753698	28	316360
SRX2557022	582	CC15	Petit and Read, 2018	2699647	33	197857
GCA_002124405	1535	CC15	PRJNA380429	2771678	52	112217
SRX2557084	1535	CC15	Petit and Read, 2018	2739121	27	249865
GCA_900097345	2126	CC15	PRJEB2655	2750219	17	442381
SRX2557036	2255	CC15	Petit and Read, 2018	2704596	24	280574
GCA_002904535	2434	CC15	PRJNA295807	2776715	51	147127
GCA_003421165	2730	CC15	PRJDB5246	2707702	20	359520
ERX2003809	2861	CC15	Petit and Read, 2018	2731314	72	55204
438618_Human_NA_15	2865	CC15	Richardson et al., 2018	2695734	88	55889
ERX1222208	3204	CC15	Petit and Read, 2018	2750457	35	232347
SRX1051384	3468	CC15	Petit and Read, 2018	2711898	48	134634
ERX513703	3839	CC15	Petit and Read, 2018	2708007	29	189134
9068_CR170_Rod_US_STnvl	undetermined	CC15	Yebra et al., 2022	2691038	25	249398
ERX1971900	undetermined	CC15	Petit and Read, 2018	2724668	38	317577
ERX2011553	undetermined	CC15	Petit and Read, 2018	2792196	66	243760
SRX1887542	undetermined	CC15	Petit and Read, 2018	2741869	27	249863
12356_A25_Bov_DK_ST151	151	CC151	Yebra et al., 2022	2695276	20	344831
12362_A31_Bov_DK_ST151	151	CC151	Yebra et al., 2022	2694417	20	288528
12369_A38_Bov_DK_ST151	151	CC151	Yebra et al., 2022	2688936	19	344869
12373_A42_Bov_DK_ST151	151	CC151	Yebra et al., 2022	2688607	16	344861
12446_1693_LF2_Bov_US_ST151	151	CC151	Yebra et al., 2022	2661886	27	344865
12451_CH350_Bov_US_ST151	151	CC151	Yebra et al., 2022	2705772	23	344829
12452_CH354_Bov_US_ST151	151	CC151	Yebra et al., 2022	2709110	27	344828
12463_CH381_Bov_US_ST151	151	CC151	Yebra et al., 2022	2706719	33	288500
12475_IL86_Bov_IE_ST151	151	CC151	Yebra et al., 2022	2703783	24	344864
12482_IL93_Bov_IE_ST151	151	CC151	Yebra et al., 2022	2706673	32	344865
12668_E7_Bov_GB_ST151	151	CC151	Yebra et al., 2022	2694823	21	344805
12669_E8_Bov_GB_ST151	151	CC151	Yebra et al., 2022	2748724	34	213473
12683_E22_Bov_GB_ST151	151	CC151	Yebra et al., 2022	2692317	17	344297
12691_E30_Bov_GB_ST151	151	CC151	Yebra et al., 2022	2693996	16	388669
12703_E42_Bov_GB_ST151	151	CC151	Yebra et al., 2022	2735397	33	251173
7068529_Cow_151_151	151	CC151	Richardson et al., 2018	2726767	22	250631
7068538_Cow_151_151	151	CC151	Richardson et al., 2018	2727433	20	250875
973N0068_Cow_151_151	151	CC151	Richardson et al., 2018	2711689	75	62086
973N0076_Cow_151_151	151	CC151	Richardson et al., 2018	2715373	40	127519
973N0082_Cow_151_151	151	CC151	Richardson et al., 2018	2719955	46	119902
973N0083_Cow_151_151	151	CC151	Richardson et al., 2018	2718604	45	117554
DTU2018_45_Bov_DK_ST151	151	CC151	Yebra et al., 2022	2677920	25	193919
DTU2018_46_Bov_DK_ST151	151	CC151	Yebra et al., 2022	2685249	24	194024
DTU2018_55_Bov_DK_ST151	151	CC151	Yebra et al., 2022	2717788	37	151066
DTU2018_56_Bov_DK_ST151	151	CC151	Yebra et al., 2022	2729242	35	219281
ERR246595_Bov_GB_ST151	151	CC151	PRJEB2655	2738295	58	146877
ERR246611_Bov_GB_ST151	151	CC151	PRJEB2655	2726616	30	164179
ERR829758_Bov_NA_ST151	151	CC151	PRJEB2655	2723961	40	148471
ERR829762_Bov_NA_ST151	151	CC151	PRJEB2655	2730474	51	140570
ERR829780_Bov_NA_ST151	151	CC151	PRJEB2655	2724184	40	151276
ERR845504_Bov_NA_ST151	151	CC151	PRJEB2655	2731294	47	164144
ERX062382	151	CC151	Petit and Read, 2018	2718539	51	103314
ERX062386	151	CC151	Petit and Read, 2018	2715701	54	103315
ERX062390	151	CC151	Petit and Read, 2018	2718087	49	105477
ERX221168	151	CC151	Petit and Read, 2018	2684969	33	164564
ERX221181	151	CC151	Petit and Read, 2018	2750168	53	151276
ERX221199	151	CC151	Petit and Read, 2018	2748550	67	154649
ERX221204	151	CC151	Petit and Read, 2018	2732762	34	264188
ERX359429	151	CC151	Petit and Read, 2018	2728760	32	217274
GCA_000009005	151	CC151	PRJNA63	2742531	1	2742531
GCA_003133785	151	CC151	PRJNA464337	2694075	21	288552
GCA_900098365	151	CC151	PRJEB2655	2729963	31	151188
GCA_900098385	151	CC151	PRJEB2655	2729450	34	156340
GCA_900098395	151	CC151	PRJEB2655	2692910	27	307373
GCA_900098405	151	CC151	PRJEB2655	2690830	30	151214
GCA_900098415	151	CC151	PRJEB2655	2728586	28	151382
GCA_900098435	151	CC151	PRJEB2655	2730594	32	207692
GCA_900098465	151	CC151	PRJEB2655	2688179	27	299661
GCA_900098705	151	CC151	PRJEB2655	2733458	28	207867
GCA_900098715	151	CC151	PRJEB2655	2754139	42	146756
GCA_900457635	151	CC151	PRJEB6403	2848476	2	2814544
GCA_900458115	151	CC151	PRJEB6403	2701690	2	2693200
MOK037_Bov_IE_ST151	151	CC151	Yebra et al., 2022	2752377	42	278570
MOK093_Bov_IE_ST151	151	CC151	Yebra et al., 2022	2720591	44	344833
MOK120_Bov_IE_ST151	151	CC151	Yebra et al., 2022	2772683	63	251107
MOK121_Bov_IE_ST151	151	CC151	Yebra et al., 2022	2779800	39	344829
MOK205_Bov_IE_ST151	151	CC151	Yebra et al., 2022	2757139	40	240599
SRR6169001_Bov_DK_ST151	151	CC151	PRJNA414029	2727388	44	135525
SRR6169007_Bov_DK_ST151	151	CC151	PRJNA414029	2701751	23	279116
SRR6169026_Bov_DK_ST151	151	CC151	PRJNA414029	2731297	26	279114
SRR6169027_Bov_DK_ST151	151	CC151	PRJNA414029	2722852	98	60233
SRR6169033_Bov_DK_ST151	151	CC151	PRJNA414029	2684674	49	112197
SRR6171568_Bov_DK_ST151	151	CC151	PRJNA414029	2703567	37	193888
SRR6480857_Bov_IE_ST151	151	CC151	Yebra et al., 2022	2761971	47	251148
SRR6480863_Bov_IE_ST151	151	CC151	Yebra et al., 2022	2775592	34	251120
SRX3279846	151	CC151	Petit and Read, 2018	2685216	55	104793
SRX3279852	151	CC151	Petit and Read, 2018	2726495	50	110839
SRX3279876	151	CC151	Petit and Read, 2018	2731607	58	108303
SRX3281946	151	CC151	Petit and Read, 2018	2731338	23	250812
SRX3281948	151	CC151	Petit and Read, 2018	2730298	40	194017
SRX3281949	151	CC151	Petit and Read, 2018	2726152	35	224790
SRX3281951	151	CC151	Petit and Read, 2018	2672469	88	80409
SRX3281965	151	CC151	Petit and Read, 2018	2688947	25	215461
SRX3281969	151	CC151	Petit and Read, 2018	2720442	67	96670
SRX3281976	151	CC151	Petit and Read, 2018	2724573	76	83321
SRX3281986	151	CC151	Petit and Read, 2018	2730153	23	279117
SRX3282353	151	CC151	Petit and Read, 2018	2729811	27	215130
SRX3282360	151	CC151	Petit and Read, 2018	2727845	24	250863
SRX3282372	151	CC151	Petit and Read, 2018	2728342	37	174005
SRX3282378	151	CC151	Petit and Read, 2018	2757643	31	215458
SRX3282382	151	CC151	Petit and Read, 2018	2727726	35	146853
SRX3282383	151	CC151	Petit and Read, 2018	2688470	29	146814
SRX3282384	151	CC151	Petit and Read, 2018	2730848	30	163962
SRX3282400	151	CC151	Petit and Read, 2018	2726336	31	225471
SRX3282402	151	CC151	Petit and Read, 2018	2779824	80	198775
SRX3282407	151	CC151	Petit and Read, 2018	2686988	24	387055
13626_F2_Bov_ZA_ST351	351	CC151	Yebra et al., 2022	2704499	24	344992
13637_F13_Bov_ZA_ST351	351	CC151	Yebra et al., 2022	2705238	25	344992
13638_F14_Bov_ZA_ST351	351	CC151	Yebra et al., 2022	2703677	22	344990
13641_F17_Bov_ZA_ST351	351	CC151	Yebra et al., 2022	2700764	24	345645
13646_F22_Bov_ZA_ST351	351	CC151	Yebra et al., 2022	2704989	22	345510
973N0058_Cow_351_151	351	CC151	Richardson et al., 2018	2645145	49	108830
GCA_900474535	351	CC151	PRJEB6403	2702202	1	2702202
12431_A77_RF_Bov_US_ST504	504	CC151	Yebra et al., 2022	2705803	26	388886
12432_1753_RF_Bov_US_ST504	504	CC151	Yebra et al., 2022	2705337	25	388380
12433_1812_LR_Bov_US_ST504	504	CC151	Yebra et al., 2022	2708809	27	389500
12434_1728_RR_Bov_US_ST504	504	CC151	Yebra et al., 2022	2697231	21	389203
12435_1898_LF_Bov_US_ST504	504	CC151	Yebra et al., 2022	2695554	16	388333
12436_AA_0001_305_Bov_US_ST504	504	CC151	Yebra et al., 2022	2707057	27	388591
12443_AA_0759_Bov_US_ST504	504	CC151	Yebra et al., 2022	2664140	26	345060
12519_ZW9_Bov_ZW_ST504	504	CC151	Yebra et al., 2022	2707006	28	388341
12532_CH80_Bov_CH_ST504	504	CC151	Yebra et al., 2022	2706297	24	388664
12534_CH83_Bov_CH_ST504	504	CC151	Yebra et al., 2022	2704366	26	387975
12540_CH92_Bov_CH_ST504	504	CC151	Yebra et al., 2022	2706009	28	387930
12541_CH93_Bov_CH_ST504	504	CC151	Yebra et al., 2022	2706743	26	387973
12542_CH95_Bov_CH_ST504	504	CC151	Yebra et al., 2022	2696336	20	387962
12543_CH97_Bov_CH_ST504	504	CC151	Yebra et al., 2022	2695715	19	388394
12545_CH99_Bov_CH_ST504	504	CC151	Yebra et al., 2022	2695821	19	389317
12555_CH174_Bov_CH_ST504	504	CC151	Yebra et al., 2022	2707097	27	388340
12558_CH341_Bov_CH_ST504	504	CC151	Yebra et al., 2022	2662757	24	345057
12559_CH343_Bov_CH_ST504	504	CC151	Yebra et al., 2022	2662212	24	345063
12563_KVSA_2_Bov_SE_ST504	504	CC151	Yebra et al., 2022	2661730	26	345052
12564_KVSA_3_Bov_SE_ST504	504	CC151	Yebra et al., 2022	2661005	20	345053
12575_KVSA_14_Bov_SE_ST504	504	CC151	Yebra et al., 2022	2664641	28	345094
12590_47782_Bov_SE_ST504	504	CC151	Yebra et al., 2022	2651749	15	451821
12595_46983_Bov_SE_ST504	504	CC151	Yebra et al., 2022	2663357	26	345055
12712_T2_Bov_DE_ST504	504	CC151	Yebra et al., 2022	2694988	17	387986
12715_T5_Bov_DE_ST504	504	CC151	Yebra et al., 2022	2654279	22	316279
12718_T8_Bov_DE_ST504	504	CC151	Yebra et al., 2022	2696811	22	288645
12721_T11_Bov_DE_ST504	504	CC151	Yebra et al., 2022	2695723	16	345059
12722_T12_Bov_DE_ST504	504	CC151	Yebra et al., 2022	2738974	16	387840
12723_T13_Bov_DE_ST504	504	CC151	Yebra et al., 2022	2655409	21	345053
12725_T15_Bov_DE_ST504	504	CC151	Yebra et al., 2022	2653442	19	345095
12730_T20_Bov_DE_ST504	504	CC151	Yebra et al., 2022	2665268	29	345006
12731_T21_Bov_DE_ST504	504	CC151	Yebra et al., 2022	2752063	29	388080
12735_T25_Bov_DE_ST504	504	CC151	Yebra et al., 2022	2651611	19	288686
12736_T26_Bov_DE_ST504	504	CC151	Yebra et al., 2022	2696795	22	288713
12740_T30_Bov_DE_ST504	504	CC151	Yebra et al., 2022	2740189	24	196937
12742_T32_Bov_DE_ST504	504	CC151	Yebra et al., 2022	2691071	19	344990
12743_T33_Bov_DE_ST504	504	CC151	Yebra et al., 2022	2695324	22	299737
12746_T36_Bov_DE_ST504	504	CC151	Yebra et al., 2022	2652479	19	345052
12750_T40_Bov_DE_ST504	504	CC151	Yebra et al., 2022	2651450	19	288686
12751_T41_Bov_DE_ST504	504	CC151	Yebra et al., 2022	2649033	16	345062
12753_T43_Bov_DE_ST504	504	CC151	Yebra et al., 2022	2647457	19	345052
12754_T44_Bov_DE_ST504	504	CC151	Yebra et al., 2022	2699362	19	344996
12756_T46_Bov_DE_ST504	504	CC151	Yebra et al., 2022	2654069	22	345058
12759_T49_Bov_DE_ST504	504	CC151	Yebra et al., 2022	2656459	20	345052
ERR2059794_Bov_DE_ST504	504	CC151	PRJEB21991	2699110	29	251197
GCA_001639785	504	CC151	PRJNA309488	2648896	50	104569
GCA_003131115	504	CC151	PRJNA464332	2752116	37	251215
SRX3279858	504	CC151	Petit and Read, 2018	2744784	32	251002
SRX3279875	504	CC151	Petit and Read, 2018	2696991	56	117637
SRX3281944	504	CC151	Petit and Read, 2018	2699903	35	279230
SRX3282391	504	CC151	Petit and Read, 2018	2741980	41	250930
SRX3282398	504	CC151	Petit and Read, 2018	2738270	42	119963
SRX3282399	504	CC151	Petit and Read, 2018	2698804	35	288523
12572_KVSA_11_Bov_SE_ST705	705	CC151	Yebra et al., 2022	2661843	24	344899
12579_8364_Bov_SE_ST705	705	CC151	Yebra et al., 2022	2654546	22	288558
12588_4693_Bov_SE_ST705	705	CC151	Yebra et al., 2022	2651354	16	345050
12589_47721_Bov_SE_ST705	705	CC151	Yebra et al., 2022	2651179	16	344923
16552wH6_MY48_Bov_MY_ST705	705	CC151	Yebra et al., 2022	2691013	17	345054
GCA_001681075	705	CC151	PRJNA323745	2696221	28	294781
GCA_900457855	705	CC151	PRJEB6403	2698658	2	2693969
SRX3281972	705	CC151	Petit and Read, 2018	2689758	33	161457
SRX3282390	705	CC151	Petit and Read, 2018	2728192	29	248953
7068531_Cow_1074_151	1074	CC151	Richardson et al., 2018	2690204	15	390757
ERR1243026_Bov_NA_ST1074	1074	CC151	PRJEB2655	2685327	19	388406
ERR1243058_Bov_NA_ST1074	1074	CC151	PRJEB2655	2684623	19	387706
ERR246645_Bov_GB_ST1074	1074	CC151	PRJEB2655	2717987	37	151419
ERR900534_Bov_NA_ST1074	1074	CC151	PRJEB2655	2684974	26	273474
ERR900544_Bov_NA_ST1074	1074	CC151	PRJEB2655	2687691	28	273474
ERR900549_Bov_NA_ST1074	1074	CC151	PRJEB2655	2685003	22	273474
ERX062392	1074	CC151	Petit and Read, 2018	2717114	50	89995
ERX399702	1074	CC151	Petit and Read, 2018	2726121	31	151022
GCA_900098485	1074	CC151	PRJEB2655	2690465	23	299536
GCA_900098495	1074	CC151	PRJEB2655	2760721	31	151268
MOK044_Bov_IE_ST1074	1074	CC151	Yebra et al., 2022	2707659	38	344636
7068527_Cow_1076_151	1076	CC151	Richardson et al., 2018	2734763	1	2734763
MOK039_Bov_IE_ST1123	1123	CC151	Yebra et al., 2022	2711900	33	344826
SRR6480856_Bov_IE_ST1123	1123	CC151	Yebra et al., 2022	2710512	34	344827
ERX221132	3099	CC151	Petit and Read, 2018	2747689	75	131893
GCA_900098515	3134	CC151	PRJEB2655	2729844	32	151272
MOK060_Bov_IE_ST3171	3171	CC151	Yebra et al., 2022	2756966	33	252015
MOK073_Bov_IE_ST3174	3174	CC151	Yebra et al., 2022	2726347	45	344825
SRX3281957	3899	CC151	Petit and Read, 2018	2729944	27	249706
SRX3281964	3899	CC151	Petit and Read, 2018	2730872	28	215448
SRX3281982	3900	CC151	Petit and Read, 2018	2688004	27	193828
SRX3282371	3900	CC151	Petit and Read, 2018	2727872	56	123487
12374_A43_Bov_DK_STnvl	undetermined	CC151	Yebra et al., 2022	2694877	20	344833
12620_F9_Bov_FI_STnvl	undetermined	CC151	Yebra et al., 2022	2658142	20	307562
12621_F10_Bov_FI_STnvl	undetermined	CC151	Yebra et al., 2022	2655196	20	307506
12625_F14_Bov_FI_STnvl	undetermined	CC151	Yebra et al., 2022	2654907	20	288581
12629_F18_Bov_FI_STnvl	undetermined	CC151	Yebra et al., 2022	2656263	26	151393
12631_F20_Bov_FI_STnvl	undetermined	CC151	Yebra et al., 2022	2655204	23	288581
12633_F22_Bov_FI_STnvl	undetermined	CC151	Yebra et al., 2022	2654212	21	210246
12641_F30_Bov_FI_STnvl	undetermined	CC151	Yebra et al., 2022	2654828	24	251646
12642_F31_Bov_FI_STnvl	undetermined	CC151	Yebra et al., 2022	2658237	25	307562
12643_F32_Bov_FI_STnvl	undetermined	CC151	Yebra et al., 2022	2660284	26	288575
12648_F37_Bov_FI_STnvl	undetermined	CC151	Yebra et al., 2022	2655644	22	288576
12649_F38_Bov_FI_STnvl	undetermined	CC151	Yebra et al., 2022	2655339	22	307564
12657_F46_Bov_FI_STnvl	undetermined	CC151	Yebra et al., 2022	2654873	18	288644
12705_E44_Bov_GB_STnvl	undetermined	CC151	Yebra et al., 2022	2734523	30	251196
12741_T31_Bov_DE_STnvl	undetermined	CC151	Yebra et al., 2022	2705467	20	345089
8397_AR803_Bov_AR_STnvl	undetermined	CC151	Yebra et al., 2022	2708833	31	345052
8400_AR806_Bov_AR_STnvl	undetermined	CC151	Yebra et al., 2022	2750699	28	345052
8403_AR809_Bov_AR_STnvl	undetermined	CC151	Yebra et al., 2022	2751428	29	345052
8409_AR815_Bov_AR_STnvl	undetermined	CC151	Yebra et al., 2022	2752649	33	345052
GCA_000949555	undetermined	CC151	PRJNA276501	2650629	26	250418
GCA_000949585	undetermined	CC151	PRJNA276501	2646563	29	165590
GCA_003131225	undetermined	CC151	PRJNA464336	2693489	21	288500
10868428_Cow_188_15	188	CC188	Richardson et al., 2018	2733863	1	2733863
12873_K189_Bov_KR_ST188	188	CC188	Yebra et al., 2022	2737723	13	534620
12889_K205_Bov_KR_ST188	188	CC188	Yebra et al., 2022	2734163	15	535664
13695_K216_Bov_KR_ST188	188	CC188	Yebra et al., 2022	2725831	12	536322
13701_K223_Bov_KR_ST188	188	CC188	Yebra et al., 2022	2706082	14	886096
13705_K96_Bov_KR_ST188	188	CC188	Yebra et al., 2022	2745567	12	1393903
13706_K155_Bov_KR_ST188	188	CC188	Yebra et al., 2022	2699795	12	781850
13707_K167_Bov_KR_ST188	188	CC188	Yebra et al., 2022	2754768	13	1034650
13709_K220_Bov_KR_ST188	188	CC188	Yebra et al., 2022	2777613	17	481249
16658_BR59_Bov_BR_ST188	188	CC188	Yebra et al., 2022	2784507	15	757901
8519_K7_Bov_KR_ST188	188	CC188	Yebra et al., 2022	2733797	13	636458
8520_K8_Bov_KR_ST188	188	CC188	Yebra et al., 2022	2665958	15	592482
8537_K28_Bov_KR_ST188	188	CC188	Yebra et al., 2022	2773519	16	757910
8550_K44_Bov_KR_ST188	188	CC188	Yebra et al., 2022	2789475	18	461588
8551_K45_Bov_KR_ST188	188	CC188	Yebra et al., 2022	2749515	13	757477
8553_K47_Bov_KR_ST188	188	CC188	Yebra et al., 2022	2745715	14	737027
8557_K52_Bov_KR_ST188	188	CC188	Yebra et al., 2022	2693919	19	276336
8573_K70_Bov_KR_ST188	188	CC188	Yebra et al., 2022	2734313	15	1652941
8576_K73_Bov_KR_ST188	188	CC188	Yebra et al., 2022	2771651	17	757108
8616_K124_Bov_KR_ST188	188	CC188	Yebra et al., 2022	2745462	12	758684
8617_K125_Bov_KR_ST188	188	CC188	Yebra et al., 2022	2680607	11	758773
8623_K131_Bov_KR_ST188	188	CC188	Yebra et al., 2022	2724234	12	683562
8635_K143_Bov_KR_ST188	188	CC188	Yebra et al., 2022	2735536	14	1496821
8636_K144_Bov_KR_ST188	188	CC188	Yebra et al., 2022	2673325	13	757326
8648_K157_Bov_KR_ST188	188	CC188	Yebra et al., 2022	2752862	17	460827
8651_K160_Bov_KR_ST188	188	CC188	Yebra et al., 2022	2710407	33	461749
8658_K168_Bov_KR_ST188	188	CC188	Yebra et al., 2022	2754192	18	757925
8671_K181_Bov_KR_ST188	188	CC188	Yebra et al., 2022	2763344	20	757351
8972_CR044_Rod_US_ST188	188	CC188	Yebra et al., 2022	2729999	16	320797
9035_CR132_Rod_US_ST188	188	CC188	Yebra et al., 2022	2712870	14	460856
9045_CR144_Rod_US_ST188	188	CC188	Yebra et al., 2022	2734322	13	782195
973N0035_Chimpanzee_188_15	188	CC188	Richardson et al., 2018	2741960	79	65188
ERX086955	188	CC188	Petit and Read, 2018	2725133	63	77974
ERX087033	188	CC188	Petit and Read, 2018	2742070	60	81537
ERX087111	188	CC188	Petit and Read, 2018	2719934	69	73112
ERX092336	188	CC188	Petit and Read, 2018	2723006	55	95199
ERX092339	188	CC188	Petit and Read, 2018	2722263	55	85572
ERX092370	188	CC188	Petit and Read, 2018	2740518	66	75384
ERX1043642	188	CC188	Petit and Read, 2018	2770325	35	203477
ERX1043665	188	CC188	Petit and Read, 2018	2696102	22	272025
ERX1048128	188	CC188	Petit and Read, 2018	2744941	24	272232
ERX1086826	188	CC188	Petit and Read, 2018	2757218	26	210058
ERX1114445	188	CC188	Petit and Read, 2018	2721605	25	263407
ERX1114466	188	CC188	Petit and Read, 2018	2740302	24	278401
ERX1114590	188	CC188	Petit and Read, 2018	2771180	25	322946
ERX1830499	188	CC188	Petit and Read, 2018	2762050	29	235128
ERX1852778	188	CC188	Petit and Read, 2018	2757958	29	199885
ERX1853046	188	CC188	Petit and Read, 2018	2761340	26	251850
ERX1853091	188	CC188	Petit and Read, 2018	2682708	22	272215
ERX1855436	188	CC188	Petit and Read, 2018	2809182	23	288444
ERX1971961	188	CC188	Petit and Read, 2018	2773781	37	277289
ERX1972178	188	CC188	Petit and Read, 2018	2781095	34	828772
ERX197781	188	CC188	Petit and Read, 2018	2742865	39	203802
ERX2003763	188	CC188	Petit and Read, 2018	2736346	52	86027
ERX2011598	188	CC188	Petit and Read, 2018	2806715	64	291786
ERX2011924	188	CC188	Petit and Read, 2018	2740175	43	278261
ERX209222	188	CC188	Petit and Read, 2018	2703754	55	208267
ERX221166	188	CC188	Petit and Read, 2018	2792706	36	201459
ERX359411	188	CC188	Petit and Read, 2018	2863247	32	208808
ERX360731	188	CC188	Petit and Read, 2018	2760296	21	425472
ERX384785	188	CC188	Petit and Read, 2018	2763105	29	208763
ERX384836	188	CC188	Petit and Read, 2018	2816441	33	192929
ERX385018	188	CC188	Petit and Read, 2018	2753204	37	175185
ERX385231	188	CC188	Petit and Read, 2018	2755446	42	110639
ERX389162	188	CC188	Petit and Read, 2018	2753244	38	130865
ERX389193	188	CC188	Petit and Read, 2018	2716862	34	155158
ERX391933	188	CC188	Petit and Read, 2018	2783089	81	123989
ERX391974	188	CC188	Petit and Read, 2018	2772046	91	153583
ERX490312	188	CC188	Petit and Read, 2018	2655086	25	197999
ERX505164	188	CC188	Petit and Read, 2018	2761998	29	143275
ERX505175	188	CC188	Petit and Read, 2018	2807267	28	170209
ERX505189	188	CC188	Petit and Read, 2018	2794582	42	324135
ERX505232	188	CC188	Petit and Read, 2018	2757175	35	170518
ERX505242	188	CC188	Petit and Read, 2018	2762612	27	194278
ERX505254	188	CC188	Petit and Read, 2018	2705008	26	271871
ERX505255	188	CC188	Petit and Read, 2018	2761525	25	273515
ERX505261	188	CC188	Petit and Read, 2018	2776234	36	170248
ERX505286	188	CC188	Petit and Read, 2018	2714592	29	138168
ERX505294	188	CC188	Petit and Read, 2018	2740046	34	170346
ERX505322	188	CC188	Petit and Read, 2018	2722259	27	288613
ERX505330	188	CC188	Petit and Read, 2018	2798349	29	181034
ERX505442	188	CC188	Petit and Read, 2018	2716388	26	260542
ERX513250	188	CC188	Petit and Read, 2018	2719681	26	169860
ERX513342	188	CC188	Petit and Read, 2018	2819240	28	237923
ERX513449	188	CC188	Petit and Read, 2018	2762807	34	156626
ERX513495	188	CC188	Petit and Read, 2018	2838222	50	170458
ERX513718	188	CC188	Petit and Read, 2018	2759843	30	166823
ERX513735	188	CC188	Petit and Read, 2018	2798150	38	160478
ERX531981	188	CC188	Petit and Read, 2018	2760605	35	130160
ERX531982	188	CC188	Petit and Read, 2018	2764918	29	143276
ERX652672	188	CC188	Petit and Read, 2018	2777147	32	170400
ERX652711	188	CC188	Petit and Read, 2018	2816802	28	143274
ERX652775	188	CC188	Petit and Read, 2018	2779441	21	271668
ERX659606	188	CC188	Petit and Read, 2018	2805093	29	204564
ERX659616	188	CC188	Petit and Read, 2018	2763714	31	170343
ERX674988	188	CC188	Petit and Read, 2018	2782860	30	212416
ERX675056	188	CC188	Petit and Read, 2018	2803000	35	130589
ERX686758	188	CC188	Petit and Read, 2018	2759817	36	130484
ERX686822	188	CC188	Petit and Read, 2018	2747882	28	184004
ERX686900	188	CC188	Petit and Read, 2018	2752780	28	208754
ERX717954	188	CC188	Petit and Read, 2018	2736920	30	170458
ERX807434	188	CC188	Petit and Read, 2018	2703628	22	204929
ERX807456	188	CC188	Petit and Read, 2018	2719346	25	244403
ERX807562	188	CC188	Petit and Read, 2018	2747184	27	138437
ERX926746	188	CC188	Petit and Read, 2018	2745473	23	271995
ERX950017	188	CC188	Petit and Read, 2018	2744352	69	143090
ERX950037	188	CC188	Petit and Read, 2018	2719582	29	147256
ERX950109	188	CC188	Petit and Read, 2018	2760207	28	159113
ERX956503	188	CC188	Petit and Read, 2018	2739031	29	162450
ERX956515	188	CC188	Petit and Read, 2018	2757141	33	132739
ERX956612	188	CC188	Petit and Read, 2018	2761734	29	252043
ERX956625	188	CC188	Petit and Read, 2018	2745709	25	159287
ERX956646	188	CC188	Petit and Read, 2018	2737835	31	170519
ERX980191	188	CC188	Petit and Read, 2018	2764233	31	244542
ERX980272	188	CC188	Petit and Read, 2018	2765866	28	252035
GCA_000239595	188	CC188	PRJNA53695	2803858	48	117401
GCA_000590395	188	CC188	PRJNA239406	2807977	41	153523
GCA_001066495	188	CC188	PRJNA267549	2728003	52	84090
GCA_002140115	188	CC188	PRJNA321478	2833437	2	2798022
GCA_002916565	188	CC188	PRJNA428751	2829335	22	315628
GCA_002930565	188	CC188	PRJNA414566	2732949	42	115212
GCA_003010875	188	CC188	PRJNA379058	2742918	2	2707649
GCA_003017495	188	CC188	PRJNA384361	2830166	2	2800572
GCA_003309655	188	CC188	PRJNA433074	2734356	27	239388
GCA_003309705	188	CC188	PRJNA433074	2784664	24	244780
GCA_003309935	188	CC188	PRJNA433074	2754429	30	278320
GCA_003417085	188	CC188	PRJDB5246	2710904	9	1393987
GCA_003417165	188	CC188	PRJDB5246	2749774	10	1394253
GCA_003418735	188	CC188	PRJDB5246	2777310	11	1396610
GCA_003420145	188	CC188	PRJDB5246	2749412	8	1390743
GCA_003420345	188	CC188	PRJDB5246	2740261	9	1067166
GCA_003420705	188	CC188	PRJDB5246	2758437	11	972677
GCA_003420755	188	CC188	PRJDB5246	2766300	27	439107
GCA_003421185	188	CC188	PRJDB5246	2821103	11	1437404
GCA_003421505	188	CC188	PRJDB5246	2757289	12	944955
GCA_003421905	188	CC188	PRJDB5246	2735948	24	518285
GCA_003422025	188	CC188	PRJDB5246	2767177	12	1387537
GCA_003422505	188	CC188	PRJDB5246	2710330	11	1036071
GCA_003422845	188	CC188	PRJDB5246	2786943	10	1407035
GCA_003422865	188	CC188	PRJDB5246	2731960	10	1035812
GCA_003423045	188	CC188	PRJDB5246	2753622	12	974638
GCA_003425165	188	CC188	PRJDB5246	2868044	43	196429
GCA_003425225	188	CC188	PRJDB5246	2756127	13	1037407
GCA_003427095	188	CC188	PRJDB5246	2727082	9	1048133
GCA_003573855	188	CC188	PRJDB7266	2733771	1	2733771
GCA_005280145	188	CC188	PRJNA530883	2772794	36	247923
GCA_005861625	188	CC188	PRJNA543691	2822011	34	692584
GCA_900097325	188	CC188	PRJEB2655	2728956	12	564030
GCA_900124685	188	CC188	PRJEB9575	2779122	11	1040436
GCA_900125165	188	CC188	PRJEB9575	2743515	9	1020357
GCA_900125755	188	CC188	PRJEB9575	2737406	11	1033046
GCA_900126515	188	CC188	PRJEB9575	2833890	14	1442487
GCA_900127895	188	CC188	PRJEB9575	2734846	9	1038784
SRX1051400	188	CC188	Petit and Read, 2018	2750521	28	171130
SRX1051431	188	CC188	Petit and Read, 2018	2752872	25	288581
SRX1497252	188	CC188	Petit and Read, 2018	2839594	28	236644
SRX1497256	188	CC188	Petit and Read, 2018	2780779	28	236875
SRX1497258	188	CC188	Petit and Read, 2018	2772979	26	236784
SRX1884970	188	CC188	Petit and Read, 2018	2756256	23	278452
SRX1885011	188	CC188	Petit and Read, 2018	2722361	26	272157
SRX1885357	188	CC188	Petit and Read, 2018	2762417	24	273342
SRX1885432	188	CC188	Petit and Read, 2018	2697128	17	531614
SRX1885553	188	CC188	Petit and Read, 2018	2802466	25	278452
SRX1886632	188	CC188	Petit and Read, 2018	2741254	18	811578
SRX1887376	188	CC188	Petit and Read, 2018	2757358	21	383026
SRX1887380	188	CC188	Petit and Read, 2018	2770992	20	293863
SRX1887475	188	CC188	Petit and Read, 2018	2757082	14	828049
SRX1887818	188	CC188	Petit and Read, 2018	2773681	22	408809
SRX2557120	188	CC188	Petit and Read, 2018	2745930	16	911998
SRX3230798	188	CC188	Petit and Read, 2018	2814633	83	805297
SRX554807	188	CC188	Petit and Read, 2018	2761091	27	278482
SRX659095	188	CC188	Petit and Read, 2018	2721874	76	83306
SRX659194	188	CC188	Petit and Read, 2018	2672110	64	80736
SRX659197	188	CC188	Petit and Read, 2018	2775792	61	108083
ERX1626030	1218	CC188	Petit and Read, 2018	2836543	51	202026
GCA_900128045	1236	CC188	PRJEB9575	2750468	7	1038738
ERX411968	1261	CC188	Petit and Read, 2018	2710003	34	125367
ERX384922	1533	CC188	Petit and Read, 2018	2721489	35	191119
ERX675024	1575	CC188	Petit and Read, 2018	2777832	27	264840
739612_Human_188_15	2912	CC188	Richardson et al., 2018	2757136	1	2757136
7396279_Human_188_15	2913	CC188	Richardson et al., 2018	2773312	1	2773312
ERX385233	3469	CC188	Petit and Read, 2018	2765241	25	208723
ERX531931	3678	CC188	Petit and Read, 2018	2718252	24	271871
ERX675029	3845	CC188	Petit and Read, 2018	2771256	25	153308
ERX686648	3845	CC188	Petit and Read, 2018	2729860	25	232389
ERX652747	3852	CC188	Petit and Read, 2018	2841643	40	272232
8604_K107_Bov_KR_STnvl	undetermined	CC188	Yebra et al., 2022	2749825	19	759219
ERX686656	undetermined	CC188	Petit and Read, 2018	2720386	27	272102
ERX717698	undetermined	CC188	Petit and Read, 2018	2733228	31	203981
ERX956674	undetermined	CC188	Petit and Read, 2018	2720866	33	118643
GCA_003424985	undetermined	CC188	PRJDB5246	2757877	14	684470
GCA_003425025	undetermined	CC188	PRJDB5246	2714691	13	972271
GCA_003719845	undetermined	CC188	PRJNA480016	2756412	18	587976
GCA_005861815	undetermined	CC188	PRJNA543691	2773710	10	756990
GCA_006385695	undetermined	CC188	PRJNA546474	2774897	40	210259
SRX1051536	undetermined	CC188	Petit and Read, 2018	2766941	20	627244
SRX1885048	undetermined	CC188	Petit and Read, 2018	2751704	18	872463
SRX1885741	undetermined	CC188	Petit and Read, 2018	2742591	20	810887
SRX1887458	undetermined	CC188	Petit and Read, 2018	2755328	32	272310
SRX659285	undetermined	CC188	Petit and Read, 2018	2757028	91	57491
9181_DKFZA569_2_Rod_DE_ST22	22	CC22	Yebra et al., 2022	2733496	34	176739
973N0028_Goat_22_22	22	CC22	Richardson et al., 2018	2673418	74	76945
ERR900535_Bov_NA_ST22	22	CC22	PRJEB2655	2817238	49	124449
ERX1101019	22	CC22	Petit and Read, 2018	2805151	88	108112
ERX1103636	22	CC22	Petit and Read, 2018	2735976	51	110502
ERX110429	22	CC22	Petit and Read, 2018	2798922	48	118058
ERX1120210	22	CC22	Petit and Read, 2018	2839231	58	129952
ERX1120215	22	CC22	Petit and Read, 2018	2838198	81	107937
ERX1120277	22	CC22	Petit and Read, 2018	2861614	54	121908
ERX1120462	22	CC22	Petit and Read, 2018	2888914	47	146937
ERX1120471	22	CC22	Petit and Read, 2018	2740546	35	160264
ERX1120472	22	CC22	Petit and Read, 2018	2707675	36	146625
ERX1120550	22	CC22	Petit and Read, 2018	2796227	45	146927
ERX1222321	22	CC22	Petit and Read, 2018	2736322	42	151106
ERX1268889	22	CC22	Petit and Read, 2018	2830001	86	72482
ERX1269487	22	CC22	Petit and Read, 2018	2765694	79	73335
ERX1269738	22	CC22	Petit and Read, 2018	2792820	57	130810
ERX148010	22	CC22	Petit and Read, 2018	2776745	76	91617
ERX1612019	22	CC22	Petit and Read, 2018	2809378	54	115636
ERX1626083	22	CC22	Petit and Read, 2018	2781137	48	128355
ERX1626228	22	CC22	Petit and Read, 2018	2795219	56	146345
ERX1628248	22	CC22	Petit and Read, 2018	2824928	84	108685
ERX1628265	22	CC22	Petit and Read, 2018	2872543	100	98925
ERX1657215	22	CC22	Petit and Read, 2018	2622688	50	111182
ERX1666237	22	CC22	Petit and Read, 2018	2716926	38	130496
ERX1666662	22	CC22	Petit and Read, 2018	2706855	96	105708
ERX1711208	22	CC22	Petit and Read, 2018	2771524	53	110189
ERX1793801	22	CC22	Petit and Read, 2018	2810427	51	111225
ERX1852901	22	CC22	Petit and Read, 2018	2749031	53	95136
ERX1853093	22	CC22	Petit and Read, 2018	2769661	55	125584
ERX186623	22	CC22	Petit and Read, 2018	2851599	79	108112
ERX187428	22	CC22	Petit and Read, 2018	2823873	55	110580
ERX191984	22	CC22	Petit and Read, 2018	2746924	56	107979
ERX196449	22	CC22	Petit and Read, 2018	2871980	99	92594
ERX196451	22	CC22	Petit and Read, 2018	2814298	87	99321
ERX1972001	22	CC22	Petit and Read, 2018	2745355	61	167703
ERX1972004	22	CC22	Petit and Read, 2018	2762282	45	167666
ERX1972016	22	CC22	Petit and Read, 2018	2757165	51	163903
ERX1972080	22	CC22	Petit and Read, 2018	2791241	60	151896
ERX1972155	22	CC22	Petit and Read, 2018	2712146	47	179849
ERX1972207	22	CC22	Petit and Read, 2018	2766905	69	152490
ERX197819	22	CC22	Petit and Read, 2018	2875838	66	107850
ERX1998044	22	CC22	Petit and Read, 2018	2811651	61	87659
ERX2004073	22	CC22	Petit and Read, 2018	2938218	59	88644
ERX2004074	22	CC22	Petit and Read, 2018	2879073	61	109397
ERX2011558	22	CC22	Petit and Read, 2018	2775661	77	150466
ERX2011640	22	CC22	Petit and Read, 2018	2826716	58	170528
ERX2011651	22	CC22	Petit and Read, 2018	2737644	73	160185
ERX2011670	22	CC22	Petit and Read, 2018	2845346	61	151114
ERX2011690	22	CC22	Petit and Read, 2018	2769475	65	168962
ERX2011783	22	CC22	Petit and Read, 2018	2785578	65	146313
ERX2011822	22	CC22	Petit and Read, 2018	2757418	62	164119
ERX2011897	22	CC22	Petit and Read, 2018	2731592	48	173833
ERX2011964	22	CC22	Petit and Read, 2018	2849396	83	162040
ERX2012034	22	CC22	Petit and Read, 2018	2758928	61	152475
ERX2012128	22	CC22	Petit and Read, 2018	2810109	67	167512
ERX212160	22	CC22	Petit and Read, 2018	2814751	98	69188
ERX212162	22	CC22	Petit and Read, 2018	2814749	65	108176
ERX212163	22	CC22	Petit and Read, 2018	2769448	97	88674
ERX2131432	22	CC22	Petit and Read, 2018	2827338	72	110902
ERX2131439	22	CC22	Petit and Read, 2018	2766666	42	139388
ERX2131484	22	CC22	Petit and Read, 2018	2863510	56	105398
ERX2131549	22	CC22	Petit and Read, 2018	2779950	60	107832
ERX2131603	22	CC22	Petit and Read, 2018	2860315	70	115792
ERX2131628	22	CC22	Petit and Read, 2018	2788308	43	159767
ERX2169700	22	CC22	Petit and Read, 2018	2833330	100	125363
ERX241169	22	CC22	Petit and Read, 2018	2762168	60	115369
ERX241193	22	CC22	Petit and Read, 2018	2816127	90	90864
ERX241198	22	CC22	Petit and Read, 2018	2763790	47	170652
ERX252226	22	CC22	Petit and Read, 2018	2844346	99	91767
ERX252244	22	CC22	Petit and Read, 2018	2775008	100	97462
ERX252272	22	CC22	Petit and Read, 2018	2814256	89	83060
ERX252276	22	CC22	Petit and Read, 2018	2793941	74	97462
ERX252279	22	CC22	Petit and Read, 2018	2802225	69	109591
ERX252280	22	CC22	Petit and Read, 2018	2816790	84	97872
ERX252292	22	CC22	Petit and Read, 2018	2763460	80	93770
ERX252337	22	CC22	Petit and Read, 2018	2800108	66	110488
ERX252338	22	CC22	Petit and Read, 2018	2810013	96	107848
ERX252339	22	CC22	Petit and Read, 2018	2786004	83	125604
ERX252344	22	CC22	Petit and Read, 2018	2817273	82	125539
ERX252346	22	CC22	Petit and Read, 2018	2776929	75	107850
ERX252366	22	CC22	Petit and Read, 2018	2771075	95	95324
ERX252423	22	CC22	Petit and Read, 2018	2807747	78	107849
ERX284209	22	CC22	Petit and Read, 2018	2718091	76	110549
ERX349493	22	CC22	Petit and Read, 2018	2836658	99	98425
ERX384699	22	CC22	Petit and Read, 2018	2735798	55	110175
ERX384781	22	CC22	Petit and Read, 2018	2692490	62	108922
ERX405693	22	CC22	Petit and Read, 2018	2776554	65	107980
ERX513763	22	CC22	Petit and Read, 2018	2780668	51	108112
ERX551819	22	CC22	Petit and Read, 2018	2831906	77	110260
ERX552225	22	CC22	Petit and Read, 2018	2769216	57	167829
ERX556606	22	CC22	Petit and Read, 2018	2827188	79	101053
ERX556623	22	CC22	Petit and Read, 2018	2843216	94	110557
ERX556624	22	CC22	Petit and Read, 2018	2814001	55	122898
ERX646912	22	CC22	Petit and Read, 2018	2846939	69	96989
ERX646937	22	CC22	Petit and Read, 2018	2871086	86	94035
ERX652665	22	CC22	Petit and Read, 2018	2754561	61	131089
ERX658853	22	CC22	Petit and Read, 2018	2908898	58	145811
ERX659214	22	CC22	Petit and Read, 2018	2821490	48	130939
ERX660861	22	CC22	Petit and Read, 2018	2764694	56	114641
ERX686722	22	CC22	Petit and Read, 2018	2782350	50	110558
ERX686783	22	CC22	Petit and Read, 2018	2830889	51	110552
ERX717753	22	CC22	Petit and Read, 2018	2780851	50	126414
GCA_000695215	22	CC22	PRJNA246435	2846320	1	2846320
GCA_000934185	22	CC22	PRJNA274731	2756431	1	2756431
GCA_001223705	22	CC22	PRJEB2096	2752209	46	125296
GCA_001224085	22	CC22	PRJEB2510	2721077	29	202209
GCA_001224945	22	CC22	PRJEB2096	2824196	42	122574
GCA_001226465	22	CC22	PRJEB2510	2918913	36	173932
GCA_001227645	22	CC22	PRJEB2096	2794171	43	133289
GCA_001227945	22	CC22	PRJEB2510	2792958	27	259867
GCA_001230225	22	CC22	PRJEB2510	2884276	32	156248
GCA_001231805	22	CC22	PRJEB2510	2840312	30	219897
GCA_001232845	22	CC22	PRJEB2510	2888105	37	170535
GCA_001234725	22	CC22	PRJEB2510	2730187	24	190786
GCA_001234925	22	CC22	PRJEB2096	2719161	46	106594
GCA_001237905	22	CC22	PRJEB2096	2801262	51	158564
GCA_002786535	22	CC22	PRJNA392815	2762859	1	2762859
GCA_003038555	22	CC22	PRJNA437720	2797423	28	210734
GCA_003237285	22	CC22	PRJNA400143	2812478	65	118793
GCA_003238195	22	CC22	PRJNA400143	2777344	36	174238
GCA_003239925	22	CC22	PRJNA400143	2790122	36	176802
GCA_003352765	22	CC22	PRJNA383975	2780431	36	146639
GCA_004153365	22	CC22	PRJNA520817	2841049	1	2841049
GCA_005706855	22	CC22	PRJNA520768	2833713	2	2831239
GCA_900017705	22	CC22	PRJEB2756	2757127	37	167742
GCA_900020295	22	CC22	PRJEB2655	2819969	28	261433
GCA_900020435	22	CC22	PRJEB2756	2900519	49	170579
GCA_900035585	22	CC22	PRJEB2756	2833101	36	251242
GCA_900039195	22	CC22	PRJEB2756	2835560	54	146428
GCA_900040375	22	CC22	PRJEB2655	2784670	27	310470
GCA_900042235	22	CC22	PRJEB2756	2806675	44	236596
GCA_900042665	22	CC22	PRJEB2756	2837652	46	170637
GCA_900044595	22	CC22	PRJEB2756	2819972	51	173944
GCA_900045215	22	CC22	PRJEB2756	2859516	56	146579
GCA_900048295	22	CC22	PRJEB2756	2819817	53	156318
GCA_900048645	22	CC22	PRJEB2756	2840202	53	211574
GCA_900049765	22	CC22	PRJEB2756	2908474	56	148426
GCA_900050625	22	CC22	PRJEB2756	2811076	29	186638
GCA_900053935	22	CC22	PRJEB2756	2739373	28	176062
GCA_900054495	22	CC22	PRJEB2756	2866324	47	166343
GCA_900061095	22	CC22	PRJEB2756	2778207	36	211317
GCA_900064225	22	CC22	PRJEB2756	2811848	23	218102
GCA_900064505	22	CC22	PRJEB2756	2844451	29	236628
GCA_900250295	22	CC22	PRJEB24452	2811228	36	156426
GCA_900251175	22	CC22	PRJEB24452	2781999	44	150857
GCA_900251425	22	CC22	PRJEB24452	2783663	48	164026
GCA_900251455	22	CC22	PRJEB24452	2791123	50	165811
GCA_900251675	22	CC22	PRJEB24452	2793350	46	127287
GCA_900251985	22	CC22	PRJEB24452	2692482	44	117941
GCA_900252095	22	CC22	PRJEB24452	2799843	36	170072
GCA_900457595	22	CC22	PRJEB6403	2842403	2	2808960
GCA_900482565	22	CC22	PRJEB2944	2800717	60	129456
GCA_900484055	22	CC22	PRJEB2944	2867097	46	173979
SRX1051392	22	CC22	Petit and Read, 2018	2731747	47	110807
SRX1051443	22	CC22	Petit and Read, 2018	2736112	57	101125
SRX1884765	22	CC22	Petit and Read, 2018	2875223	46	167579
SRX1884974	22	CC22	Petit and Read, 2018	2806254	34	173830
SRX1884983	22	CC22	Petit and Read, 2018	2768378	37	150633
SRX1885323	22	CC22	Petit and Read, 2018	2802553	52	150860
SRX1885388	22	CC22	Petit and Read, 2018	2793253	49	151039
SRX1885521	22	CC22	Petit and Read, 2018	2696790	39	132188
SRX1886674	22	CC22	Petit and Read, 2018	2803402	45	150741
SRX1886766	22	CC22	Petit and Read, 2018	2779717	46	164137
SRX1886823	22	CC22	Petit and Read, 2018	2842349	58	146926
SRX1886845	22	CC22	Petit and Read, 2018	2825177	39	150673
SRX1887086	22	CC22	Petit and Read, 2018	2845361	61	173943
SRX1887365	22	CC22	Petit and Read, 2018	2715247	32	164004
SRX1887383	22	CC22	Petit and Read, 2018	2830073	81	150689
SRX1887512	22	CC22	Petit and Read, 2018	2830507	44	150815
SRX1887608	22	CC22	Petit and Read, 2018	2732439	28	229058
SRX1887832	22	CC22	Petit and Read, 2018	2768468	66	146297
SRX2219529	22	CC22	Petit and Read, 2018	2831149	57	109628
SRX313360	22	CC22	Petit and Read, 2018	2819776	99	107021
SRX313387	22	CC22	Petit and Read, 2018	2755507	54	145911
ERX191962	209	CC22	Petit and Read, 2018	2770963	76	107980
GCA_001225525	244	CC22	PRJEB2096	2844938	56	93997
ERX1103736	622	CC22	Petit and Read, 2018	2845178	54	138890
ERX1611999	622	CC22	Petit and Read, 2018	2726121	47	170570
ERX2011541	737	CC22	Petit and Read, 2018	2754415	85	164006
ERX2131554	737	CC22	Petit and Read, 2018	2737288	35	163985
ERX551098	737	CC22	Petit and Read, 2018	2770047	41	118514
GCA_900251305	737	CC22	PRJEB24452	2764876	48	150594
GCA_001233945	902	CC22	PRJEB2096	2795574	54	100989
GCA_900051785	970	CC22	PRJEB2756	2892878	60	150620
GCA_001234905	1082	CC22	PRJEB2096	2773551	33	227387
GCA_003238165	1327	CC22	PRJNA400143	2758892	42	164290
7083139_Human_1784_22	1784	CC22	Richardson et al., 2018	2814006	1	2814006
8113592_Human_2046_22	2046	CC22	Richardson et al., 2018	2829873	1	2829873
GCA_900070265	2257	CC22	PRJEB2655	2736029	31	164107
GCA_900042265	2274	CC22	PRJEB2756	2838214	53	174030
7065844_Human_22_22	2925	CC22	Richardson et al., 2018	2854804	1	2854804
GCA_001193355	3122	CC22	PRJEB2655	2757772	29	311125
ERX209366	3136	CC22	Petit and Read, 2018	2866239	83	125364
ERX551162	3767	CC22	Petit and Read, 2018	2821960	86	65667
ERX1971945	undetermined	CC22	Petit and Read, 2018	2719979	67	127303
ERX2011540	undetermined	CC22	Petit and Read, 2018	2747961	65	170486
GCA_003239265	undetermined	CC22	PRJNA400143	2708518	98	54785
SRX1051521	undetermined	CC22	Petit and Read, 2018	2761249	55	86852
SRX252234	undetermined	CC22	Petit and Read, 2018	2684621	70	86484
16630_BR31_Bov_BR_ST30	30	CC30	Yebra et al., 2022	2692829	42	161795
8541_K32_Bov_KR_ST30	30	CC30	Yebra et al., 2022	2746311	38	171310
973N0016_Cow_30_30	30	CC30	Richardson et al., 2018	2746731	58	119710
ERX015854	30	CC30	Petit and Read, 2018	2841893	83	67495
ERX086967	30	CC30	Petit and Read, 2018	2830935	82	69525
ERX1048155	30	CC30	Petit and Read, 2018	2797164	41	108345
ERX1120330	30	CC30	Petit and Read, 2018	2773613	37	224704
ERX1120480	30	CC30	Petit and Read, 2018	2852229	44	108363
ERX1628284	30	CC30	Petit and Read, 2018	2749516	43	136468
ERX1657254	30	CC30	Petit and Read, 2018	2816025	40	144034
ERX1662822	30	CC30	Petit and Read, 2018	2740090	64	98336
ERX1666332	30	CC30	Petit and Read, 2018	2805866	77	150686
ERX1666342	30	CC30	Petit and Read, 2018	2783291	42	140946
ERX1666639	30	CC30	Petit and Read, 2018	2825261	72	150174
ERX1745833	30	CC30	Petit and Read, 2018	2779873	67	97512
ERX1745837	30	CC30	Petit and Read, 2018	2775306	50	160017
ERX1820783	30	CC30	Petit and Read, 2018	2815121	46	148812
ERX1820901	30	CC30	Petit and Read, 2018	2825881	100	108368
ERX1853108	30	CC30	Petit and Read, 2018	2796170	38	171961
ERX1971971	30	CC30	Petit and Read, 2018	2870700	60	150337
ERX1972048	30	CC30	Petit and Read, 2018	2824731	78	206244
ERX1972079	30	CC30	Petit and Read, 2018	2806685	46	182095
ERX2003833	30	CC30	Petit and Read, 2018	2805379	95	60495
ERX2003894	30	CC30	Petit and Read, 2018	2718897	73	61662
ERX2004412	30	CC30	Petit and Read, 2018	2808495	65	65853
ERX2004459	30	CC30	Petit and Read, 2018	2769899	69	68633
ERX2011551	30	CC30	Petit and Read, 2018	2889616	68	164611
ERX2011579	30	CC30	Petit and Read, 2018	2823308	72	154096
ERX2011639	30	CC30	Petit and Read, 2018	2823010	69	167257
ERX2011702	30	CC30	Petit and Read, 2018	2771383	57	209809
ERX2011725	30	CC30	Petit and Read, 2018	2827153	94	171980
ERX2011736	30	CC30	Petit and Read, 2018	2852951	73	170722
ERX2011741	30	CC30	Petit and Read, 2018	2852566	76	170200
ERX2011742	30	CC30	Petit and Read, 2018	2904601	100	181369
ERX2011747	30	CC30	Petit and Read, 2018	2832898	64	150273
ERX2011787	30	CC30	Petit and Read, 2018	2881563	73	171090
ERX2011825	30	CC30	Petit and Read, 2018	2789305	98	175294
ERX2011832	30	CC30	Petit and Read, 2018	2820135	79	138900
ERX2011835	30	CC30	Petit and Read, 2018	2803943	91	170856
ERX2011889	30	CC30	Petit and Read, 2018	2813916	91	171244
ERX2011896	30	CC30	Petit and Read, 2018	2796290	55	150818
ERX2011975	30	CC30	Petit and Read, 2018	2824490	74	170836
ERX2012000	30	CC30	Petit and Read, 2018	2833565	92	134524
ERX2012066	30	CC30	Petit and Read, 2018	2815553	83	180421
ERX2012095	30	CC30	Petit and Read, 2018	2843118	93	181808
ERX2012107	30	CC30	Petit and Read, 2018	2768332	82	208794
ERX2012140	30	CC30	Petit and Read, 2018	2829329	95	150806
ERX2131555	30	CC30	Petit and Read, 2018	2796786	40	174876
ERX328700	30	CC30	Petit and Read, 2018	2815555	61	150226
ERX384885	30	CC30	Petit and Read, 2018	2859095	78	99350
ERX384906	30	CC30	Petit and Read, 2018	2798696	67	155004
ERX492471	30	CC30	Petit and Read, 2018	2846293	61	136006
ERX505147	30	CC30	Petit and Read, 2018	2774137	43	180010
ERX505376	30	CC30	Petit and Read, 2018	2832551	35	167498
ERX513360	30	CC30	Petit and Read, 2018	2791287	40	148222
ERX513546	30	CC30	Petit and Read, 2018	2840854	48	150774
ERX513835	30	CC30	Petit and Read, 2018	2744518	45	126037
ERX513869	30	CC30	Petit and Read, 2018	2843362	47	174828
ERX552180	30	CC30	Petit and Read, 2018	2812221	54	150855
ERX675012	30	CC30	Petit and Read, 2018	2809561	46	137095
ERX686754	30	CC30	Petit and Read, 2018	2828984	43	170533
ERX686844	30	CC30	Petit and Read, 2018	2843081	50	139153
ERX694891	30	CC30	Petit and Read, 2018	2777494	31	170784
ERX956683	30	CC30	Petit and Read, 2018	2820427	50	121580
GCA_000605705	30	CC30	PRJNA227637	2771955	43	143076
GCA_000739205	30	CC30	PRJNA255947	2808423	11	536641
GCA_000772025	30	CC30	PRJNA259937	2886017	1	2886017
GCA_000953255	30	CC30	PRJEB6577	2874302	1	2874302
GCA_001019455	30	CC30	PRJNA231221	2883568	9	2858972
GCA_002633785	30	CC30	PRJNA243331	2857060	1	2857060
GCA_003038465	30	CC30	PRJNA437720	2895109	47	142137
GCA_003193745	30	CC30	PRJNA316321	2963657	1	2963657
GCA_003237205	30	CC30	PRJNA400143	2779775	60	110599
GCA_003237495	30	CC30	PRJNA400143	2812036	39	170736
GCA_003237675	30	CC30	PRJNA400143	2765704	32	225332
GCA_003354745	30	CC30	PRJNA393749	2813964	1	2813964
GCA_003423645	30	CC30	PRJDB5246	2807926	48	208510
GCA_003720655	30	CC30	PRJNA480016	2833026	55	158059
GCA_003857315	30	CC30	PRJNA450155	2800768	58	115839
GCA_004295725	30	CC30	PRJNA386092	2797796	41	138836
GCA_004421085	30	CC30	PRJNA528317	2860082	1	2860082
GCA_900097505	30	CC30	PRJEB2655	2820431	34	150534
GCA_900250385	30	CC30	PRJEB24452	2849005	61	148816
GCA_900251145	30	CC30	PRJEB24452	2778022	34	224908
GCA_900457825	30	CC30	PRJEB6403	2856971	2	2829483
GCA_900458055	30	CC30	PRJEB6403	2901195	2	2853288
GCA_900635335	30	CC30	PRJEB6403	2838411	1	2838411
SRX1051311	30	CC30	Petit and Read, 2018	2861831	82	115691
SRX1051330	30	CC30	Petit and Read, 2018	2804945	34	181256
SRX1051414	30	CC30	Petit and Read, 2018	2791316	42	124191
SRX1884926	30	CC30	Petit and Read, 2018	2801472	40	182487
SRX1884954	30	CC30	Petit and Read, 2018	2783312	40	174929
SRX1885057	30	CC30	Petit and Read, 2018	2831750	44	182094
SRX1885127	30	CC30	Petit and Read, 2018	2873289	49	150820
SRX1885161	30	CC30	Petit and Read, 2018	2802719	37	174864
SRX1885258	30	CC30	Petit and Read, 2018	2811234	51	175336
SRX1885517	30	CC30	Petit and Read, 2018	2795932	38	171117
SRX1885551	30	CC30	Petit and Read, 2018	2778368	31	170624
SRX1885700	30	CC30	Petit and Read, 2018	2820028	33	180984
SRX1885747	30	CC30	Petit and Read, 2018	2913509	69	150823
SRX1886627	30	CC30	Petit and Read, 2018	2846109	62	174807
SRX1886838	30	CC30	Petit and Read, 2018	2831432	48	174872
SRX1886879	30	CC30	Petit and Read, 2018	2800343	43	171171
SRX1886891	30	CC30	Petit and Read, 2018	2840130	59	150755
SRX1887029	30	CC30	Petit and Read, 2018	2783124	49	155351
SRX1887057	30	CC30	Petit and Read, 2018	2838800	39	175271
SRX1887096	30	CC30	Petit and Read, 2018	2792665	42	175361
SRX1887463	30	CC30	Petit and Read, 2018	2853221	38	182029
SRX1887511	30	CC30	Petit and Read, 2018	2813568	46	174795
SRX1887633	30	CC30	Petit and Read, 2018	2756309	36	208827
SRX2556995	30	CC30	Petit and Read, 2018	2861478	68	182166
SRX2557004	30	CC30	Petit and Read, 2018	2841584	36	171242
SRX2557079	30	CC30	Petit and Read, 2018	2836820	32	182163
SRX554800	30	CC30	Petit and Read, 2018	2770740	57	108472
SRX554821	30	CC30	Petit and Read, 2018	2834831	81	171164
613312_Human_34_30	34	CC30	Richardson et al., 2018	2894219	78	82656
7229534_Human_34_30	34	CC30	Richardson et al., 2018	2849407	1	2849407
9061870_Dog_34_30	34	CC30	Richardson et al., 2018	2815312	1	2815312
ERX1048153	34	CC30	Petit and Read, 2018	2711433	35	150775
ERX1222319	34	CC30	Petit and Read, 2018	2892722	55	136354
ERX1222328	34	CC30	Petit and Read, 2018	2830480	59	121517
ERX1711294	34	CC30	Petit and Read, 2018	2927597	50	138906
ERX1711396	34	CC30	Petit and Read, 2018	2838160	55	134454
ERX1852691	34	CC30	Petit and Read, 2018	2875161	67	109918
ERX197837	34	CC30	Petit and Read, 2018	2836220	55	139230
ERX2011906	34	CC30	Petit and Read, 2018	2914278	62	174930
ERX2012067	34	CC30	Petit and Read, 2018	2853665	59	199524
GCA_000877915	34	CC30	PRJNA268548	2895094	68	98390
GCA_003236225	34	CC30	PRJNA428207	2903902	56	175253
GCA_003237865	34	CC30	PRJNA400143	2800498	50	150916
SRX1885087	34	CC30	Petit and Read, 2018	2843697	40	174870
SRX1885697	34	CC30	Petit and Read, 2018	2831537	65	174924
SRX1886841	34	CC30	Petit and Read, 2018	2853405	97	154549
SRX1886860	34	CC30	Petit and Read, 2018	2886537	63	174346
SRX1887095	34	CC30	Petit and Read, 2018	2840676	61	150330
SRX1887559	34	CC30	Petit and Read, 2018	2831372	38	150816
SRX2219462	34	CC30	Petit and Read, 2018	2918924	61	137213
SRX2219477	34	CC30	Petit and Read, 2018	2885653	81	109981
SRX2556981	34	CC30	Petit and Read, 2018	2799604	40	174925
ERX085228	36	CC30	Petit and Read, 2018	2794855	39	170594
ERX094620	36	CC30	Petit and Read, 2018	2883560	40	174698
ERX096702	36	CC30	Petit and Read, 2018	2784081	47	96170
ERX1098153	36	CC30	Petit and Read, 2018	2789411	52	150332
ERX1120538	36	CC30	Petit and Read, 2018	2815230	50	150818
ERX132450	36	CC30	Petit and Read, 2018	2931199	96	127180
GCA_001019175	36	CC30	PRJNA231221	2938813	15	417114
GCA_900033765	36	CC30	PRJEB2756	2908151	40	170909
GCA_900038785	36	CC30	PRJEB2756	2817148	45	170859
GCA_900482655	36	CC30	PRJEB2944	2862388	39	170887
GCA_900482745	36	CC30	PRJEB2944	2897481	45	152438
ERX1711309	37	CC30	Petit and Read, 2018	2817636	40	174500
GCA_003720415	37	CC30	PRJNA480016	2888904	55	174877
438614_Human_39_30	39	CC30	Richardson et al., 2018	2735215	68	68704
ERX086987	39	CC30	Petit and Read, 2018	2805391	63	74414
ERX1972007	39	CC30	Petit and Read, 2018	2773595	39	174898
ERX385433	39	CC30	Petit and Read, 2018	2775158	44	166165
ERX385507	39	CC30	Petit and Read, 2018	2789762	33	175150
GCA_002884555	39	CC30	PRJNA316969	2866256	39	147682
GCA_900458345	39	CC30	PRJEB6403	2939889	8	2890950
SRX1884907	39	CC30	Petit and Read, 2018	2735183	33	175199
SRX1885079	39	CC30	Petit and Read, 2018	2825681	45	150458
SRX1886630	39	CC30	Petit and Read, 2018	2738991	35	190218
SRX1887004	39	CC30	Petit and Read, 2018	2750462	31	181594
SRX1887430	39	CC30	Petit and Read, 2018	2782901	33	175197
SRX1887504	39	CC30	Petit and Read, 2018	2828786	60	130677
SRX1887563	39	CC30	Petit and Read, 2018	2780978	37	175062
SRX2557049	39	CC30	Petit and Read, 2018	2729585	28	174915
SRX2557127	189	CC30	Petit and Read, 2018	2931556	83	170989
GCA_002202095	243	CC30	PRJNA390063	2819703	2	2792213
GCA_001956755	433	CC30	PRJNA353940	2804759	1	2804759
GCA_900045115	605	CC30	PRJEB2756	2855003	41	171184
ERX1853094	1530	CC30	Petit and Read, 2018	2744137	26	208951
SRX1885262	1538	CC30	Petit and Read, 2018	2882848	44	150818
434059_Human_1829_30	1829	CC30	Richardson et al., 2018	2837069	72	70045
ERX1222316	2707	CC30	Petit and Read, 2018	2744897	76	66569
GCA_001411685	2864	CC30	PRJNA284620	2812068	29	171565
ERX2011986	2881	CC30	Petit and Read, 2018	2885890	88	175282
722939_Human_34_30	2888	CC30	Richardson et al., 2018	2914336	1	2914336
7396252_Human_34_30	2889	CC30	Richardson et al., 2018	2869715	1	2869715
7396260_Human_30_30	2891	CC30	Richardson et al., 2018	2760402	1	2760402
7229477_Human_30_30	2896	CC30	Richardson et al., 2018	2739074	1	2739074
SRX1884729	2896	CC30	Petit and Read, 2018	2865925	63	154574
8113425_Human_30_30	2917	CC30	Richardson et al., 2018	2877496	1	2877496
7229691_Human_34_30	2918	CC30	Richardson et al., 2018	2835562	1	2835562
7474277_Human_34_30	2918	CC30	Richardson et al., 2018	2834343	1	2834343
8113481_Human_30_30	2936	CC30	Richardson et al., 2018	2812036	1	2812036
7065830_Human_36_30	2938	CC30	Richardson et al., 2018	2884919	1	2884919
16609_BR10_Bov_BR_ST3282	3282	CC30	Yebra et al., 2022	2762351	45	157114
ERX385317	3442	CC30	Petit and Read, 2018	2888303	61	139205
ERX1662712	3505	CC30	Petit and Read, 2018	2765442	39	174801
ERR632862_Oth_DK_ST3692	3692	CC30	PRJEB2655	2751838	44	98734
ERX2011985	4327	CC30	Petit and Read, 2018	2860658	64	174874
GCA_003239215	5112	CC30	PRJNA400143	2788069	37	142737
ERX1666632	undetermined	CC30	Petit and Read, 2018	2823873	60	99298
ERX1711430	undetermined	CC30	Petit and Read, 2018	2739491	52	167455
ERX2011782	undetermined	CC30	Petit and Read, 2018	2830009	92	174735
ERX2011890	undetermined	CC30	Petit and Read, 2018	2839565	57	181743
GCA_003239895	undetermined	CC30	PRJNA400143	2804925	80	74338
GCA_003944865	undetermined	CC30	PRJNA437499	2714208	1	2714208
SRX658876	undetermined	CC30	Petit and Read, 2018	2791901	98	82876
SRX129608	181	CC398	Petit and Read, 2018	2779219	67	168921
8113465_Human_291_291	291	CC398	Richardson et al., 2018	2692345	1	2692345
8516_K3_Bov_KR_ST291	291	CC398	Yebra et al., 2022	2813439	25	331405
ERX686839	291	CC398	Petit and Read, 2018	2797415	48	137880
ERX717735	291	CC398	Petit and Read, 2018	2689133	55	116003
SRX1884914	291	CC398	Petit and Read, 2018	2720439	28	357298
SRX1885689	291	CC398	Petit and Read, 2018	2778595	99	207932
1126_283_Swi_US_ST398	398	CC398	Yebra et al., 2022	2807645	43	274493
1126_287_Swi_US_ST398	398	CC398	Yebra et al., 2022	2708139	24	456698
21113_ST2532_Swi_US_ST398	398	CC398	Yebra et al., 2022	2788816	23	408917
435013_Human_398_398	398	CC398	Richardson et al., 2018	2656942	68	79344
8540_K31_Bov_KR_ST398	398	CC398	Yebra et al., 2022	2852633	29	364569
DTU2017_1177_Swi_DK_ST398	398	CC398	Yebra et al., 2022	2776816	30	237168
DTU2017_1467_Swi_DK_ST398	398	CC398	Yebra et al., 2022	2725386	32	289873
DTU2017_1470_Swi_DK_ST398	398	CC398	Yebra et al., 2022	2777014	91	60988
DTU2018_42_Swi_DK_ST398	398	CC398	Yebra et al., 2022	2840688	60	152797
DTU2018_47_Swi_DK_ST398	398	CC398	Yebra et al., 2022	2706733	28	455950
DTU2018_51_Oth_DK_ST398	398	CC398	Yebra et al., 2022	2761860	39	390867
DTU2018_79_Swi_DK_ST398	398	CC398	Yebra et al., 2022	2751491	41	370487
ERR1437615_Avi_GB_ST398	398	CC398	PRJEB14251	2776845	98	84285
ERR1437628_Bov_BE_ST398	398	CC398	PRJEB14251	2821771	70	151840
ERR1437629_Swi_BE_ST398	398	CC398	PRJEB14251	2814828	71	95820
ERR1437630_Swi_BE_ST398	398	CC398	PRJEB14251	2745224	51	137480
ERR1437631_Swi_BE_ST398	398	CC398	PRJEB14251	2791622	94	110529
ERR1437633_Bov_BE_ST398	398	CC398	PRJEB14251	2804341	84	137248
ERR1437634_Bov_BE_ST398	398	CC398	PRJEB14251	2825037	90	64006
ERR1437635_Swi_BE_ST398	398	CC398	PRJEB14251	2791039	62	110515
ERR493458_Swi_DK_ST398	398	CC398	PRJEB6236	2778027	39	180770
ERR493464_Swi_DK_ST398	398	CC398	PRJEB6236	2779920	33	393163
ERX1033534	398	CC398	Petit and Read, 2018	2770204	42	132583
ERX1269018	398	CC398	Petit and Read, 2018	2799034	41	151914
ERX1269742	398	CC398	Petit and Read, 2018	2841606	71	120537
ERX1269771	398	CC398	Petit and Read, 2018	2729894	60	165782
ERX136638	398	CC398	Petit and Read, 2018	2660621	59	91003
ERX136666	398	CC398	Petit and Read, 2018	2752110	41	193496
ERX136669	398	CC398	Petit and Read, 2018	2762564	50	140649
ERX136707	398	CC398	Petit and Read, 2018	2810086	52	173489
ERX138282	398	CC398	Petit and Read, 2018	2935307	93	170570
ERX138290	398	CC398	Petit and Read, 2018	2830952	57	109964
ERX138301	398	CC398	Petit and Read, 2018	2749282	36	147470
ERX147974	398	CC398	Petit and Read, 2018	2839056	48	141299
ERX1507997	398	CC398	Petit and Read, 2018	2781865	43	322291
ERX1508000	398	CC398	Petit and Read, 2018	2833341	88	76983
ERX1508001	398	CC398	Petit and Read, 2018	2752876	44	122687
ERX1508003	398	CC398	Petit and Read, 2018	2829140	65	151994
ERX1508010	398	CC398	Petit and Read, 2018	2829965	69	107708
ERX1508014	398	CC398	Petit and Read, 2018	2801560	52	248989
ERX1711222	398	CC398	Petit and Read, 2018	2746803	77	143009
ERX1770118	398	CC398	Petit and Read, 2018	2734165	22	412443
ERX1834648	398	CC398	Petit and Read, 2018	2799306	85	136999
ERX1834706	398	CC398	Petit and Read, 2018	2806468	51	130606
ERX1834708	398	CC398	Petit and Read, 2018	2761544	68	135157
ERX1886031	398	CC398	Petit and Read, 2018	2823585	71	176416
ERX1907092	398	CC398	Petit and Read, 2018	2859114	60	216949
ERX1907093	398	CC398	Petit and Read, 2018	2869413	79	125405
ERX1907094	398	CC398	Petit and Read, 2018	2868759	91	196499
ERX2011590	398	CC398	Petit and Read, 2018	2843678	77	200890
ERX212093	398	CC398	Petit and Read, 2018	2779541	74	135174
ERX212103	398	CC398	Petit and Read, 2018	2703766	33	275058
ERX212106	398	CC398	Petit and Read, 2018	2769890	52	134494
ERX212114	398	CC398	Petit and Read, 2018	2741347	50	148037
ERX212116	398	CC398	Petit and Read, 2018	2749603	98	122859
ERX212120	398	CC398	Petit and Read, 2018	2772685	76	134883
ERX284125	398	CC398	Petit and Read, 2018	2751022	48	173561
ERX284131	398	CC398	Petit and Read, 2018	2770878	60	115764
ERX284132	398	CC398	Petit and Read, 2018	2762857	66	103385
ERX284152	398	CC398	Petit and Read, 2018	2764284	43	197358
ERX458920	398	CC398	Petit and Read, 2018	2755486	30	455675
ERX551112	398	CC398	Petit and Read, 2018	2886408	99	93729
ERX551126	398	CC398	Petit and Read, 2018	2795241	56	251397
ERX552173	398	CC398	Petit and Read, 2018	2894379	80	74430
ERX552234	398	CC398	Petit and Read, 2018	2745512	33	424272
ERX554483	398	CC398	Petit and Read, 2018	2640273	92	51000
ERX554492	398	CC398	Petit and Read, 2018	2724893	92	52975
ERX659042	398	CC398	Petit and Read, 2018	2763420	45	133884
GCA_000009585	398	CC398	PRJEA29427	2885367	4	2872582
GCA_000296595	398	CC398	PRJNA174226	2782313	1	2782313
GCA_000636355	398	CC398	PRJNA226311	2867343	42	194509
GCA_000636475	398	CC398	PRJNA226375	2741652	42	490876
GCA_000637055	398	CC398	PRJNA226324	2867112	45	231169
GCA_000637275	398	CC398	PRJNA226469	2935355	55	137788
GCA_000637815	398	CC398	PRJNA226514	2873245	54	191298
GCA_000637855	398	CC398	PRJNA226546	2753729	46	174819
GCA_000637995	398	CC398	PRJNA226363	2851162	56	208987
GCA_000638895	398	CC398	PRJNA226434	2775452	25	441733
GCA_000638935	398	CC398	PRJNA226503	2819744	35	235470
GCA_000638955	398	CC398	PRJNA226505	2916970	43	246100
GCA_000639075	398	CC398	PRJNA226522	2809499	35	148328
GCA_000639375	398	CC398	PRJNA226395	2778693	23	376100
GCA_000639435	398	CC398	PRJNA226398	2786155	35	377078
GCA_000639455	398	CC398	PRJNA226450	2829441	27	399662
GCA_000639635	398	CC398	PRJNA226456	2850400	48	161836
GCA_000639675	398	CC398	PRJNA226458	2836609	47	172386
GCA_000639715	398	CC398	PRJNA226460	2833496	52	140650
GCA_000639735	398	CC398	PRJNA226461	2874094	55	152218
GCA_000639875	398	CC398	PRJNA226494	2877449	49	152284
GCA_000639935	398	CC398	PRJNA226442	2809736	57	122386
GCA_000640175	398	CC398	PRJNA226510	2903737	57	137418
GCA_000641095	398	CC398	PRJNA228512	2847551	20	362734
GCA_000641855	398	CC398	PRJNA228563	2834526	30	321280
GCA_000642075	398	CC398	PRJNA228574	2797947	33	463551
GCA_000642495	398	CC398	PRJNA228611	2805454	51	215825
GCA_000643435	398	CC398	PRJNA228667	2841369	38	241059
GCA_000643455	398	CC398	PRJNA228668	2780310	36	218042
GCA_000644335	398	CC398	PRJNA228723	2813500	61	135799
GCA_000644615	398	CC398	PRJNA228740	2814322	49	138249
GCA_000645035	398	CC398	PRJNA228765	2814760	48	163370
GCA_000645255	398	CC398	PRJNA228781	2762646	25	282213
GCA_000646655	398	CC398	PRJNA228812	2705189	23	429952
GCA_000646735	398	CC398	PRJNA228817	2793185	32	426306
GCA_000647255	398	CC398	PRJNA228905	2710508	23	326880
GCA_000647315	398	CC398	PRJNA226537	2717945	28	390275
GCA_000647415	398	CC398	PRJNA226536	2780289	38	201362
GCA_000683055	398	CC398	PRJNA228787	2855763	53	240099
GCA_000683195	398	CC398	PRJNA228855	2712324	26	431108
GCA_000683555	398	CC398	PRJNA228698	2798550	33	154881
GCA_000683655	398	CC398	PRJNA228675	2762269	32	189140
GCA_000684575	398	CC398	PRJNA226462	2804667	27	375798
GCA_001078665	398	CC398	PRJNA286954	2714809	15	564580
GCA_001465635	398	CC398	PRJNA305475	2782487	3	2777077
GCA_001465755	398	CC398	PRJNA305475	2894543	1	2894543
GCA_001887075	398	CC398	PRJNA302644	2841399	3	2831848
GCA_002025125	398	CC398	PRJNA378150	2802697	1	2802697
GCA_002089035	398	CC398	PRJNA362943	2722374	1	2722374
GCA_002208345	398	CC398	PRJNA302366	2868227	98	71414
GCA_002208415	398	CC398	PRJNA302367	2758874	44	104619
GCA_002208515	398	CC398	PRJNA302379	2841561	35	343772
GCA_002723775	398	CC398	PRJNA403939	2714801	40	289879
GCA_003001335	398	CC398	PRJNA435710	2854207	48	253843
GCA_003111745	398	CC398	PRJNA454185	2916774	5	2902681
GCA_003237125	398	CC398	PRJNA400143	2767345	18	346332
GCA_003309355	398	CC398	PRJNA433074	2758182	26	475815
GCA_003309525	398	CC398	PRJNA433074	2786703	28	284367
GCA_003327995	398	CC398	PRJNA449454	2915594	63	281923
GCA_003328005	398	CC398	PRJNA449454	2763679	29	214803
GCA_003353265	398	CC398	PRJNA483045	2835359	27	380234
GCA_003697325	398	CC398	PRJNA497393	2715979	26	410673
GCA_004681195	398	CC398	PRJNA498007	2895108	54	173027
GCA_005931015	398	CC398	PRJNA541965	2763777	1	2763777
GCA_900088515	398	CC398	PRJEB14187	2816773	29	278432
GCA_900251945	398	CC398	PRJEB24452	2782421	22	352520
GCA_900252185	398	CC398	PRJEB24452	2808397	39	221953
GCA_900324205	398	CC398	PRJEB25220	2895866	2	2858690
GCA_900324265	398	CC398	PRJEB25220	2906460	1	2906460
GCA_900324295	398	CC398	PRJEB25220	2866864	1	2866864
GCA_900324315	398	CC398	PRJEB25220	2910878	1	2910878
GCA_900324335	398	CC398	PRJEB25220	2871094	1	2871094
GCA_900324345	398	CC398	PRJEB25220	2922778	1	2922778
GCA_900324385	398	CC398	PRJEB25220	2904888	1	2904888
GCA_900324405	398	CC398	PRJEB25220	2897874	1	2897874
SRR2962712_Swi_IT_ST398	398	CC398	PRJNA304269	2806438	43	210972
SRR2962713_Swi_IT_ST398	398	CC398	PRJNA304269	2819723	51	212104
SRR445035_Pig_398_398	398	CC398	Richardson et al., 2018	2784293	50	130360
SRR445039_Human_398_398	398	CC398	Richardson et al., 2018	2801047	39	185742
SRR445042_Human_398_398	398	CC398	Richardson et al., 2018	2788956	37	167483
SRR445057_Human_398_398	398	CC398	Richardson et al., 2018	2851056	67	130377
SRR445075_Human_398_398	398	CC398	Richardson et al., 2018	2691575	18	244076
SRR5054933_Bov_CN_ST398	398	CC398	PRJNA347471	2750480	55	134569
SRR5054946_Bov_CN_ST398	398	CC398	PRJNA347471	2724656	45	136814
SRR5054947_Bov_CN_ST398	398	CC398	PRJNA347471	2691885	53	201179
SRR5054949_Bov_CN_ST398	398	CC398	PRJNA347471	2687421	51	209842
SRR5054957_Bov_CN_ST398	398	CC398	PRJNA347471	2791735	54	138739
SRX129594	398	CC398	Petit and Read, 2018	2901328	83	114304
SRX129604	398	CC398	Petit and Read, 2018	2806895	88	219741
SRX129605	398	CC398	Petit and Read, 2018	2794000	41	201721
SRX129611	398	CC398	Petit and Read, 2018	2765517	67	116916
SRX129612	398	CC398	Petit and Read, 2018	2738395	48	226431
SRX129617	398	CC398	Petit and Read, 2018	2881808	57	168262
SRX129619	398	CC398	Petit and Read, 2018	2775364	81	203763
SRX1453644	398	CC398	Petit and Read, 2018	2824172	75	132317
SRX1453652	398	CC398	Petit and Read, 2018	2799249	75	157838
SRX1613923	398	CC398	Petit and Read, 2018	2782146	63	200472
SRX1884872	398	CC398	Petit and Read, 2018	2771624	80	410337
SRX1884952	398	CC398	Petit and Read, 2018	2744010	41	459220
SRX1886642	398	CC398	Petit and Read, 2018	2705807	59	210807
SRX1887625	398	CC398	Petit and Read, 2018	2766466	63	200998
SRX2219412	398	CC398	Petit and Read, 2018	2841940	45	275092
SRX886851	398	CC398	Petit and Read, 2018	2714841	52	87815
SRX886888	398	CC398	Petit and Read, 2018	2754223	55	125630
SRX886932	398	CC398	Petit and Read, 2018	2711383	44	135197
SRX887090	398	CC398	Petit and Read, 2018	2788247	61	135644
SRX887114	398	CC398	Petit and Read, 2018	2887076	84	90182
SRX887118	398	CC398	Petit and Read, 2018	2864145	55	134485
SRX887122	398	CC398	Petit and Read, 2018	2877351	95	78033
GCA_000827155	541	CC398	PRJNA263555	2880108	44	164393
8633_K141_Bov_KR_ST580	580	CC398	Yebra et al., 2022	2638055	32	221342
ERX675044	580	CC398	Petit and Read, 2018	2805104	52	120133
GCA_001855075	580	CC398	PRJNA348424	2714192	48	180430
SRX1884951	580	CC398	Petit and Read, 2018	2814676	46	249613
SRX1885251	1094	CC398	Petit and Read, 2018	2719398	25	245653
8662_K172_Bov_KR_ST1232	1232	CC398	Yebra et al., 2022	2748446	26	332382
9061831_Human_1232_398	1232	CC398	Richardson et al., 2018	2791421	1	2791421
9061815_Human_1709_398	1709	CC398	Richardson et al., 2018	2719925	1	2719925
SRR5054959_Bov_CN_ST2634	2634	CC398	PRJNA347471	2803209	68	136517
GCA_900126175	2972	CC398	PRJEB9575	2661835	11	934750
ERX138293	3332	CC398	Petit and Read, 2018	2776935	43	151596
GCA_000643875	3706	CC398	PRJNA228691	2869129	46	243270
ERX513409	3744	CC398	Petit and Read, 2018	2735450	50	143469
8583_K85_Bov_KR_STnvl	undetermined	CC398	Yebra et al., 2022	2709434	18	459486
[truncated: 2,001 more rows]

## Sheet: Table S3 DS in E. coli 
Table S3: Table showing the number of defence systems from various categories detected in different spotIDs (col1).
spotID	spotID_position	spotID_relative_position	prophage_True	AbiD	AbiE	AbiH	AbiJ	AbiL	AbiP2	AbiU	Avs	BREX	Borvo	BstA	CAS	CBASS	CapRel	DRT	DRT6	DRT8	DRT9	DarTG	Dazbog	Detocs	Dnd	Druantia	Dsr	Eleos	FS	GAPS1	GAPS4	GAPS6	Gabija	Gao	Hachiman	Hna	Kiwa	Lamassu-Cap4	Lamassu-Hydrolase	Lamassu-Lipase	Lamassu-Mrr	Lit	MADS	MazEF	Menshen	Mok	Mokosh	MqsRAC	NLR
35990-38608	28-29	28	False	0	0	0	2	0	0	0	0	0	0	0	0	0	0	0	0	0	0	0	0	0	0	0	0	0	0	0	0	0	0	0	0	0	0	0	0	0	0	0	0	0	0	0	0	0	0
41837-49953	80-81	80	True	0	0	0	0	10	0	0	1	0	0	6	0	2	1	10	0	0	0	0	0	1	0	0	0	0	0	0	0	2	0	1	0	0	0	0	0	0	0	2	0	4	0	0	0	0	0
15399-9849	86-87	86	False	0	0	0	0	0	0	0	0	0	0	0	0	0	0	0	0	0	0	0	0	0	0	0	0	0	0	0	0	0	0	0	0	0	0	0	0	0	0	0	0	0	0	0	0	0	0
44491-23831	181-182	181	True	0	0	0	0	0	0	0	0	0	0	0	0	0	0	0	0	0	0	0	0	0	0	0	0	0	0	0	0	0	0	0	0	0	0	0	0	0	0	0	0	0	0	0	0	0	0
266-35079	205-206	205	True	0	0	0	0	0	0	0	0	0	0	0	0	0	0	0	0	0	0	0	0	0	0	0	0	0	0	0	0	0	0	0	0	0	0	0	0	0	0	0	0	0	0	0	0	0	0
12820-35746	263-264	263	True	0	0	0	0	0	0	0	0	0	0	0	0	0	0	0	0	0	0	0	0	0	0	0	0	0	0	0	0	0	0	0	0	0	0	0	0	0	0	0	0	0	0	0	0	0	0
49729-35551	276-277	276	True	0	0	0	0	0	0	4	0	0	0	0	0	0	0	0	0	0	0	0	0	0	0	0	0	0	0	0	0	0	0	0	1	0	0	0	0	0	0	0	0	0	0	0	0	0	1
1912-46506	289-290	289	False	0	0	0	0	0	0	0	0	0	0	0	0	0	0	0	0	0	0	0	0	0	0	0	0	0	0	0	0	0	0	0	0	0	0	0	0	0	0	0	0	0	0	1	0	0	0
46506-840	290-291	290	True	0	0	6	0	0	21	0	0	0	0	0	0	0	0	0	0	0	0	0	0	0	0	0	0	0	3	0	1	0	0	21	0	1	0	0	0	75	14	0	0	0	0	0	0	0	0
46607-1390	308-309	308	True	0	0	0	0	0	0	0	0	0	0	0	0	0	0	0	0	0	0	0	0	0	0	0	0	0	0	0	0	0	0	1	0	0	0	0	0	0	0	0	0	1	0	1	0	0	0
26520-49758	324-325	324	True	0	0	0	0	0	0	0	0	0	0	6	0	0	0	0	0	0	0	0	0	0	0	0	0	0	0	0	0	0	0	0	0	0	0	0	0	0	0	0	0	0	0	0	0	0	0
48382-22455	332-333	332	False	0	0	0	0	0	0	0	0	0	3	0	0	0	0	0	0	0	0	0	0	0	0	0	0	0	0	0	0	0	19	0	0	0	2	6	1	3	13	0	0	14	2	0	0	0	0
50075-30327	334-335	334	False	0	0	0	0	0	0	0	0	0	0	0	0	3	0	1	1	0	0	0	0	0	0	0	0	0	0	0	0	0	1	0	3	0	3	3	0	0	1	0	0	0	0	0	0	0	3
1648-554	337-338	337	True	0	0	0	0	0	0	0	0	0	5	0	0	4	0	0	0	0	0	0	0	0	0	0	0	0	0	0	0	0	6	6	4	0	0	4	3	5	1	0	0	2	0	1	0	0	0
554-32048	338-339	338	True	0	0	2	0	0	0	0	0	0	0	0	0	3	0	4	0	0	0	0	0	0	0	0	0	0	0	0	0	0	0	0	0	0	0	0	0	0	0	1	0	0	0	0	0	0	0
18491-35985	344-345	344	True	0	0	0	0	0	0	0	0	0	0	0	0	0	0	0	0	0	0	0	0	0	0	0	0	0	0	0	0	0	0	0	0	0	0	0	0	0	0	0	0	0	0	0	0	0	0
35239-35076	386-387	386	True	0	0	0	0	0	0	0	0	0	0	0	0	0	0	0	0	0	0	0	0	0	0	0	0	0	0	0	0	0	0	92	0	0	0	0	0	0	0	0	0	0	0	0	0	0	0
261-340	423-424	423	True	0	0	0	0	0	0	0	0	0	0	0	0	0	0	0	0	0	0	0	0	0	0	0	0	0	0	0	0	0	0	0	0	0	0	0	0	0	0	0	0	0	0	0	0	0	0
27518-464	453-454	453	True	0	0	0	0	0	0	0	0	0	0	0	0	2	0	0	0	0	0	0	0	0	0	0	0	0	0	0	0	0	0	0	0	0	0	0	0	0	0	0	0	0	0	0	0	0	0
109-50416	558-559	558	True	0	0	0	1	0	0	0	0	0	0	0	0	0	0	0	0	0	0	0	0	0	0	0	0	0	0	0	0	0	0	0	0	0	0	0	0	0	0	0	0	0	0	0	0	0	0
49692-461	566-567	566	True	0	0	0	0	0	0	0	0	0	0	0	0	0	0	0	0	0	0	0	0	0	0	0	0	0	0	0	0	0	0	0	0	0	0	0	0	0	0	0	0	0	0	0	0	0	0
9421-21488	690-691	690	True	0	0	34	0	0	0	0	1	0	0	0	0	3	15	0	0	0	0	0	0	0	0	0	0	0	0	0	0	0	0	0	0	0	49	0	0	0	0	0	0	0	0	0	0	0	0
24992-20267	709-710	709	True	0	0	0	1	0	0	0	19	0	0	0	0	1	0	0	0	0	0	0	0	1	0	0	0	0	0	0	0	0	0	0	14	0	0	6	0	0	5	0	0	0	0	0	0	0	0
686-28865	770-771	770	False	0	0	0	0	0	0	0	0	0	0	0	0	0	0	0	0	0	0	0	0	0	0	0	0	0	0	0	0	0	0	0	0	0	0	0	0	0	0	0	0	1	0	0	0	0	0
50438-7987	778-779	778	True	0	0	2	0	0	0	0	0	0	0	0	0	1	0	0	0	0	0	0	0	0	0	0	0	0	0	0	0	0	0	53	0	0	0	0	0	0	0	0	0	0	10	0	0	0	0
116-16963	841-842	841	False	0	0	0	0	0	0	0	0	0	0	0	0	0	1	0	0	0	0	0	0	0	0	0	0	0	0	0	0	0	0	0	0	0	0	0	0	0	0	0	0	0	0	0	0	0	0
1207-21370	849-850	849	True	0	0	0	0	0	0	0	0	0	0	0	0	0	0	0	0	0	0	0	0	0	0	0	0	0	0	0	0	0	0	4	0	0	0	0	0	0	0	0	0	0	0	0	0	0	0
10524-34497	855-856	855	True	0	0	0	0	0	0	0	0	0	0	0	0	0	0	0	0	0	0	0	0	0	0	0	0	0	0	0	0	0	0	0	0	0	0	0	0	0	0	0	0	0	0	0	0	0	0
12823-50186	872-873	872	False	0	0	0	0	0	0	0	0	0	0	0	0	0	0	0	0	0	0	0	0	0	0	0	0	0	5	0	0	0	0	0	0	0	0	0	0	0	0	0	0	0	0	0	0	0	0
182-35072	899-900	899	False	0	0	0	0	0	0	0	0	0	0	0	0	0	0	0	0	0	0	0	0	0	0	0	0	0	0	0	0	0	0	11	2	0	0	2	0	0	131	0	0	0	0	0	0	0	0
6884-49689	903-904	903	False	0	0	0	0	0	0	0	0	0	0	0	0	0	0	0	0	0	0	0	0	0	0	0	0	0	0	0	0	0	0	0	0	0	0	0	0	0	0	0	0	0	0	0	0	0	0
35755-9387	924-925	924	True	0	0	0	3	0	0	0	2	0	0	1	0	1	0	0	0	0	0	2	0	0	0	0	0	0	12	0	0	0	1	0	0	0	2	0	0	0	0	158	0	0	0	0	0	0	1
41260-392	936-937	936	True	0	0	0	0	0	0	0	0	0	0	0	0	0	0	0	0	0	0	0	0	0	0	0	0	0	0	0	0	0	0	0	0	0	0	0	0	0	0	0	0	0	0	0	0	0	0
35915-18221	1004-1005	1004	True	0	0	0	0	0	0	0	0	0	0	0	0	1	0	0	0	0	0	0	0	0	0	0	0	0	0	0	0	0	0	0	0	0	0	0	0	0	0	0	0	0	0	0	0	0	0
241-35759	1023-1024	1023	True	0	0	0	1	0	0	0	0	0	0	0	0	0	0	0	0	0	0	12	0	0	0	0	0	0	0	0	0	0	0	4	0	0	0	0	0	0	0	0	0	0	0	0	0	0	0
49751-4109	1038-1039	1038	True	0	0	0	0	0	0	0	0	0	0	0	0	0	0	0	0	0	0	0	0	0	0	0	0	0	0	0	0	0	0	0	0	0	0	0	0	0	0	0	0	0	0	0	0	0	0
35612-321	1048-1049	1048	True	0	0	0	0	0	0	0	0	0	0	2	0	0	0	0	0	0	0	0	0	0	0	0	0	0	0	0	0	0	0	0	0	0	0	0	0	0	0	0	0	0	0	0	0	0	0
390-35644	1063-1064	1063	True	0	0	0	0	0	0	0	0	0	0	0	0	0	0	0	0	0	0	0	0	0	0	0	0	0	0	0	0	0	0	0	0	0	0	0	0	0	0	0	0	0	0	0	0	0	0
35117-49687	1124-1125	1124	True	0	0	0	0	0	16	0	0	0	0	0	0	0	0	0	0	0	0	0	0	0	0	0	0	0	0	0	0	0	0	9	0	0	0	0	0	0	0	4	0	0	0	0	0	0	0
35184-447	1139-1140	1139	True	0	0	0	0	0	0	0	0	0	0	0	117	0	0	0	0	0	0	16	0	0	0	0	0	0	0	0	0	0	0	4	0	0	0	0	0	0	0	0	0	0	0	4	4	0	0
18351-35609	1180-1181	1180	True	0	0	0	0	0	0	0	0	0	0	0	0	2	0	0	0	0	0	0	0	0	0	0	0	0	0	0	0	0	0	0	0	0	0	0	0	0	0	0	0	0	0	0	0	0	0
47141-236	1194-1195	1194	True	0	0	0	0	0	0	0	0	0	0	0	0	0	0	0	0	0	0	0	0	0	0	0	0	0	0	0	0	0	0	0	0	0	0	0	0	0	0	0	0	0	0	0	0	0	0
445-35349	1241-1242	1241	True	0	0	0	1	0	0	0	1	0	0	1	0	2	0	0	0	0	0	0	0	0	0	0	0	0	0	0	0	0	0	0	0	0	0	0	0	0	0	0	0	0	0	0	0	2	0
27511-35187	1396-1397	1396	True	0	0	0	8	0	0	0	0	0	0	46	0	0	0	0	0	0	0	0	0	0	0	0	0	0	2	0	0	0	0	0	0	0	2	0	0	0	0	0	0	0	0	1	0	1	3
37105-49515	1568-1569	1568	False	0	0	0	0	0	0	0	0	0	0	0	0	0	0	0	0	0	0	0	0	0	0	0	0	0	0	0	0	0	0	0	0	0	0	0	0	0	0	0	0	0	0	5	0	0	0
311-202	1573-1574	1573	True	31	275	0	1	0	0	0	33	4	0	1	0	20	0	45	0	29	0	4	0	6	5	0	0	0	0	2	0	0	30	20	1	0	3	2	0	0	10	0	0	2	0	0	0	0	3
1819-30469	1583-1584	1583	True	0	0	0	0	0	0	0	0	0	0	0	0	0	0	0	0	0	0	0	0	0	0	0	0	0	0	0	0	0	0	0	0	0	0	0	0	0	0	0	0	0	0	0	0	0	0
35908-44271	1590-1591	1590	True	0	0	0	0	0	0	0	0	0	0	0	0	0	0	0	0	0	0	0	0	0	0	0	0	0	0	0	0	0	0	2	0	0	0	0	0	0	0	0	0	6	0	2	2	0	0
28333-35301	1656-1657	1656	True	0	0	0	0	0	0	0	0	0	0	0	0	0	0	0	0	0	0	0	0	0	0	0	0	0	0	0	0	0	0	0	0	0	0	0	0	0	0	0	0	1	0	0	0	0	0
50019-30126	1666-1667	1666	True	0	0	0	0	0	0	0	0	0	0	0	0	0	0	0	0	0	0	0	0	0	0	0	0	0	0	0	0	0	0	0	0	0	0	0	0	0	0	0	0	17	0	0	0	0	0
509-1040	1807-1808	1807	True	0	4	0	2	0	0	25	0	2	21	0	0	0	0	0	0	0	0	0	0	0	0	0	32	0	0	0	0	0	0	0	0	0	0	0	0	0	0	0	0	0	0	0	0	0	0
22039-5146	1827-1828	1827	False	0	0	0	0	0	0	0	0	0	0	0	0	0	0	0	0	0	0	0	0	0	0	62	0	0	0	0	0	0	0	0	0	0	0	0	0	0	0	0	0	0	1	0	0	0	0
47373-35604	1831-1832	1831	False	0	0	0	0	0	0	0	0	0	0	0	0	0	0	0	0	0	0	0	0	0	0	0	0	0	0	0	0	0	0	0	0	0	0	0	0	0	0	0	0	7	0	0	0	0	0
6975-1099	1845-1846	1845	True	0	99	0	0	0	0	0	0	82	0	0	0	8	0	0	0	0	0	0	0	0	22	223	3	0	0	0	0	0	8	26	54	0	36	0	0	0	0	0	2	0	10	73	73	0	14
506-35950	1878-1879	1878	True	0	0	0	0	0	0	0	0	0	0	0	0	0	0	0	0	0	0	0	0	0	0	0	0	0	0	0	0	0	0	0	0	0	0	0	0	0	0	0	0	1487	0	0	0	0	0
31206-35693	1901-1902	1901	False	0	0	0	0	0	0	0	0	0	0	0	0	1	0	0	0	0	0	0	0	0	0	0	0	0	0	0	0	0	0	0	0	0	0	0	0	0	0	0	0	0	0	0	0	0	0
1068-32632	1958-1959	1958	False	2	0	0	0	0	0	0	0	5	0	0	0	72	0	0	0	0	0	0	0	0	4	16	0	2	0	0	0	0	11	61	3	0	18	0	0	0	0	0	0	1	1	55	55	0	0
1232-49847	2016-2017	2016	False	0	0	0	0	0	0	0	134	0	0	0	0	0	0	2	0	0	0	0	0	3	0	0	0	0	0	0	0	0	1	0	3	0	0	0	0	0	0	0	0	0	0	0	0	0	0
50246-40746	2027-2028	2027	True	0	0	0	0	0	0	0	0	0	0	0	0	0	0	0	0	0	0	0	0	0	0	0	0	0	0	0	0	0	0	0	0	0	0	0	0	0	0	0	0	0	0	0	0	0	0
30478-48732	2089-2090	2089	False	0	0	0	0	0	0	0	0	0	0	0	0	1	0	0	0	0	0	0	0	0	0	0	0	0	0	0	0	0	0	0	0	0	0	0	0	0	0	0	0	0	0	1	0	0	0
35194-25508	2099-2100	2099	False	0	0	0	0	0	0	0	0	0	0	0	0	0	0	0	0	0	0	0	0	0	0	0	0	0	0	0	0	0	0	1	0	0	0	0	0	0	0	0	0	1	0	0	0	0	0
45248-35336	2140-2141	2140	True	0	0	0	0	0	2	0	0	0	0	0	0	0	0	0	0	0	0	0	0	0	0	0	0	0	0	0	0	0	0	0	0	38	0	0	0	0	0	0	0	0	0	0	0	0	0
35160-494	2280-2281	2280	False	0	0	0	0	0	0	0	0	0	0	0	0	0	0	0	0	0	0	0	0	0	0	0	0	0	0	0	0	0	0	0	0	0	0	0	0	0	0	0	0	0	0	0	0	0	0
49505-43710	2294-2295	2294	False	0	0	0	0	0	0	0	0	0	0	0	0	0	0	0	0	0	0	0	0	0	0	0	0	0	0	0	0	0	0	0	0	0	1	0	0	0	0	0	0	0	0	0	0	0	0
35197-17642	2332-2333	2332	True	13	0	0	0	0	0	0	0	18	0	0	0	7	0	4	0	0	0	0	0	0	8	0	0	35	0	0	23	0	7	5	0	0	12	0	0	0	44	0	0	8	0	5	5	0	0
49930-148	2344-2345	2344	True	16	2	0	0	0	0	0	0	0	0	0	0	0	0	0	0	0	0	0	0	0	0	0	0	0	0	0	0	0	0	0	5	0	0	0	0	0	0	0	0	0	0	0	0	0	0
72-49679	2403-2404	2403	False	0	0	0	0	0	0	0	0	0	0	0	0	0	0	0	0	0	0	0	0	0	0	0	0	0	0	0	0	0	0	0	0	0	0	0	0	0	0	0	0	0	0	1	0	0	0
12125-20797	2461-2462	2461	False	0	0	0	0	0	0	0	0	0	0	0	0	1	0	0	0	0	0	0	0	0	0	0	0	0	0	0	0	0	0	0	0	0	0	0	0	0	0	0	0	0	0	2	2	0	0
35859-35518	2507-2508	2507	True	0	0	0	0	0	0	0	0	0	0	0	0	0	0	0	0	0	0	0	0	0	0	0	0	0	0	0	0	0	0	0	0	0	0	0	0	0	0	0	0	0	0	0	0	0	0
18005-49877	2639-2640	2639	True	0	0	0	1	0	0	0	0	0	0	0	0	0	0	0	0	0	0	0	0	0	0	0	0	0	0	0	0	0	0	0	0	0	0	0	0	0	0	0	0	0	0	0	0	0	0
14587-35207	2802-2803	2802	True	0	0	0	0	0	0	0	0	1	0	0	0	3	0	0	0	0	0	0	0	0	0	0	0	0	0	0	0	0	3	6	0	0	0	1	0	0	0	0	0	0	0	0	0	0	0
29575-46836	2864-2865	2864	True	0	0	0	1	0	0	0	0	6	0	0	0	31	0	0	0	0	0	0	0	0	9	18	0	4	0	0	0	0	5	35	0	1	13	1	0	0	0	0	1	0	3	108	108	0	0
23310-27803	2880-2881	2880	False	0	0	0	0	0	0	0	0	0	0	0	0	0	0	0	0	0	0	0	0	0	0	0	0	0	0	0	0	0	0	0	0	0	0	1	0	0	0	0	0	0	0	0	0	0	0
18646-21943	2933-2934	2933	False	0	0	0	0	0	0	0	0	0	0	0	0	0	0	0	0	0	0	0	0	0	0	0	0	0	0	0	0	0	0	0	0	0	0	0	0	0	0	0	0	1	0	0	0	0	0
847-43150	2952-2953	2952	True	0	0	0	0	0	0	0	0	0	0	0	0	0	0	0	0	0	0	0	0	0	0	0	0	0	3	0	1	0	0	0	0	0	0	0	0	1	0	0	0	0	0	1	0	0	0
20095-643	3010-3011	3010	False	0	0	0	0	0	0	0	0	0	0	0	0	0	0	0	0	0	0	0	0	0	0	0	0	0	0	0	0	0	0	0	0	0	0	0	0	0	0	0	0	2173	0	0	0	0	0
35283-50057	3025-3026	3025	True	0	0	0	0	0	0	0	0	0	0	0	1883	0	0	0	0	0	0	0	0	0	0	0	0	0	0	0	0	0	0	0	0	0	0	0	0	0	0	0	0	0	0	0	0	0	0
4268-35410	3040-3041	3040	False	0	0	0	0	0	25	0	0	0	0	0	0	0	0	0	0	0	0	0	0	0	0	0	0	0	0	0	0	0	20	4	0	0	5	0	0	0	0	0	0	0	0	0	0	0	0
641-49856	3050-3051	3050	False	0	0	0	0	0	0	0	0	0	0	0	0	0	0	0	0	0	0	0	0	0	0	0	0	0	0	0	0	0	0	0	0	0	0	0	0	0	0	0	0	6	0	0	0	0	0
43722-24198	3104-3105	3104	True	0	0	0	0	0	0	0	0	0	0	0	0	0	0	0	0	0	0	0	0	0	0	0	0	0	0	0	0	0	0	0	0	0	0	0	0	0	0	0	0	0	0	0	0	0	1
26507-639	3107-3108	3107	True	0	0	0	1	5	0	2	1	0	0	0	0	7	0	2	0	0	1	0	1	0	0	0	0	0	0	6	0	0	14	27	233	0	14	27	0	0	1	0	0	1	0	7	7	0	36
995-49635	3121-3122	3121	True	0	0	0	0	0	0	0	0	0	0	0	0	0	0	0	0	0	0	0	0	0	0	0	0	0	0	0	0	0	0	0	0	0	0	0	0	0	0	0	0	0	0	0	0	0	0
49925-35560	3162-3163	3162	True	0	0	0	0	0	0	0	0	0	0	11	0	0	0	0	0	0	0	0	0	0	0	0	0	0	0	0	0	0	0	0	0	0	0	0	0	0	0	0	0	0	0	0	0	0	0
98-41714	3206-3207	3206	True	0	0	0	0	0	0	0	0	0	0	0	0	0	0	0	0	0	0	0	0	0	0	0	0	0	0	0	0	0	0	0	0	0	0	0	0	0	0	0	0	0	0	0	0	0	0
701-39814	3209-3210	3209	True	0	0	0	0	0	0	0	0	0	0	0	0	0	0	0	0	0	0	1	0	0	0	0	0	0	0	0	0	0	5	0	0	0	0	25	0	0	0	0	0	2	0	0	0	0	0
The relative position of each spotID (col3) corresponds to its location along the persistent genome. Column 4 indicates whether at least one interval within the spot contains a prophage (True) or not (False).
[truncated: 51 more columns]

## Sheet: Table S4 DS in viromes
Table S4. Defence systems found in the packaged DNA from the gut virome.
#Results for user-submitted data (sequences of LT partice which is found in human gut ) run on the DefenseFinder webserver
system.number	seqid	system	start	end
1	928tot_NODE_122_length_149518_cov_87.013361_Tiamat_2	Tiamat	136726	139953
2	928tot_NODE_430_length_77923_cov_63.302152_AbiH_1	AbiH	50270	51121
#Results for user-submitted data (sequences of LT partice which is found in human gut ) run on the PADLOC webserver with: PADLOC_v2.0.0_with_PADLOCDB_v2.0.0
system.number	seqid	system	start	end
1	928T_NODE_2_length_668911_cov_34.658853	PD-T4-6	484671	486116
2	928T_NODE_2_length_668911_cov_34.658853	PDC-S01	515754	516974
3	928tot_NODE_122_length_149518_cov_87.013361	PDC-S02	91704	92996
4	928tot_NODE_122_length_149518_cov_87.013361	PDC-S56	133679	135667
5	928tot_NODE_122_length_149518_cov_87.013361	Tiamat	136726	139953
6	928tot_NODE_1233_length_35062_cov_29.169566	PDC-M02	24567	25091
6	928tot_NODE_1233_length_35062_cov_29.169566	PDC-M02	25088	26218

## Sheet: Table S5 - Phages and PICIs
Table S5. Phages and phage-inducible chromosomal islands (PICIs) used in this study.	Source	Accession number
Luc1(+)	Kind gift from Prof. Alexander Harms
80α	Lab stock	DQ517338
Φ11	Lab stock	AF424781
Φ85	Lab stock	NC_007050
ΦNM1	Lab stock	NC_008583
Φ991	Lab stock
Φ991α	This study
SaPIbov1	Lab stock	AF217235
SaPI1	Lab stock	U93688
SaPI2	Lab stock	EF010993
SaPI4	Lab stock	U93688
SaPI5	Lab stock
SaPI122	Lab stock
ST121 strain C	Lab stock
Staphylococcus saprophyticus SsCISS413	Lab stock	SDLZ01000003 (coordinates 23,159-39,035)

## Sheet: Table S6 - strains
Table S6. Bacterial strains used in this study.
Defense system	stocks	Description	Reference
FOR MSB
	Recipients
	sPM02	Derived from RN4220, with both MS1 and MS2 defense islands deleted.
	sXu40	DH5α strain harboring the plasmid pXu40.
	SXu44	Derived from sPM02, with the R subunit function restored.
	JP1904	Used as a recipient strain.
	JP1912	As a Recipient, the type of MS is different to MSB
	JP9111	Used as a recipient strain.
	JP9172	Used as a recipient strain.
	JP9179	Used as a recipient strain.
	JP9185	Used as a recipient strain.
	JP9187	Used as a recipient strain.
	Donors
	sXu503	DH5α strain harboring the plasmid pXu503.
	sXu402	RN4220 strain with a cadmium marker inserted upstream of MS2, constructed using plasmid pXu503.
	sXu93	RN450 strain carrying Φ11 prophage with an erythromycin resistance marker.
	sXu404	Created by transferring Φ11 (erythromycin resistance) from LXu93 to sXu402. Used as a donor for MSB LT experiments.
	JP13797	Generated from RN4220 by inserting a cadmium resistance marker (SAOUHSC_01064ΩCadCA) outside the Φ11 LT region.
	sXu415	Created by transferring phage from LXu93 to JP13797. Used as a donor strain for generalized transduction (GT) experiments.
	Transductants
	sXu408	This strain was obtained by transducing lysate LXu404 into strain sXu44, followed by selection on cadmium plates.
	sXu409	This strain was obtained by transducing lysate LXu404 into strain sXu44, followed by selection on cadmium plates.
	sXu437	This strain was obtained by transducing lysate LXu404 into strain JP1912, followed by selection on cadmium plates.
	sXu438	This strain was obtained by transducing lysate LXu404 into strain JP1912, followed by selection on cadmium plates.
	sXu469	This strain was obtained by transducing lysate LXu404 into strain JP9187, followed by selection on cadmium plates.
	sXu470	This strain was obtained by transducing lysate LXu404 into strain JP9179, followed by selection on cadmium plates.
FOR MSA
	Recipients
	sXu44	Derived from sPM02, with the R subunit function restored.
	JP1904	Used as a recipient strain.
	JP1912	Used as a recipient strain.
	JP9111	Used as a recipient strain.
	JP9172	As a Recipient, the type of MS is different to MSA
	JP9179	Used as a recipient strain.
	JP9185	Used as a recipient strain.
	JP9187	Used as a recipient strain.
	Donors
	JP12753	Created from RN450 with 80α(∆terS) and SaPIbov1(tst::tetM). A cadmium marker was inserted into SAOUHSC_00396 in the genome, positioned 16 kb downstream of the SaPI II attB site. Used for LT experiments to mobilize MSA.
	JP21842	Created from RN450 with 80α(∆terS) and SaPIbov1(tst::tetM). A cadmium marker was inserted into SAOUHSC_00365 in the genome, located outside the LT region. Used as a control for GT experiments.
	Transductants
	sXu26	This strain was obtained by transducing lysate LJP12753 into strain JP9172, followed by selection on cadmium plates.
	sXu27	This strain was obtained by transducing lysate LJP12753 into strain JP9179, followed by selection on cadmium plates.
	sXu29	This strain was obtained by transducing lysate LJP12753 into strain JP9181, followed by selection on cadmium plates.
	sXu406	This strain was obtained by transducing lysate LJP12753 into strain sXu44, followed by selection on cadmium plates.
For SaPI+MSA
	Transductants
	sXu447	This strain was obtained by transducing lysate LJP12753 into strain sXu44, followed by selection on tetracycline and cadmium plates.
Fo SaPI+11+MSB
	Donors
	sXu47	DH5α strain harboring the plasmid pXu47.
	sXu53	This strain was derived from RN4220 by inserting a chloramphenicol marker upstream of the sma gene, constructed using plasmid pXu47.
	sXu482	This strain was obtained by transducing lysate LCH12757 into sXu53, introducing SaPIbov1(tet), and selecting on tetracycline and chloramphenicol plates.
	sXu481	This strain was obtained by transducing lysate LXu404 into sXu482, introducing cad(MSB), and selecting on TSA plates containing tetracycline, chloramphenicol, and cadmium.
	sXu483	This strain was obtained by transducing lysate LXu404 into sXu481, introducing phi11(ery), and selecting on TSA plates containing tetracycline, chloramphenicol, cadmium, and erythromycin.
	Transductants
	sXu313	This strain was obtained by transducing lysate LXu483 into sXu44, introducing SaPIbov1(tet), and selecting on tetracycline plates.
	sXu314	This strain was obtained by transducing lysate LXu483 into sXu44, introducing Φ11(ery), and selecting on erythromycin plates.
	sXu315	This strain was obtained by transducing lysate LXu483 into sXu44, introducing SaPIbov1(tet) and Φ11(ery), and selecting on tetracycline and erythromycin plates.
	sXu316	This strain was obtained by transducing lysate LXu483 into sXu44, introducing SaPIbov1(tet) and MSB(cad), and selecting on tetracycline and cadmium plates.
	sXu317	This strain was obtained by transducing lysate LXu483 into sXu44, followed by selection on cadmium plates.
For pdpSau
	Recipients
	JP20455	RN4220 strain carrying Φ991 prophage
	sXu421	RN4220 strain carrying Φ991 prophage
	Donors
	sXu506	DH5α strain harboring the plasmid pXu506.
	sXu98	RN4220 strain carrying 80α prophage
	sXu412	This strain was derived from sXu98 by inserting a cadmium marker downstream of pdpSau, constructed using plasmid pXu506. Used as a donor for 80α-LT experiments.
	sXu420	This strain was derived from JP19147 which has a cadmium marker outside 80α LT region (SAOUHSC_02097::CadCA); was obtained by infection with LXu98 (phage 80α).
	Transductants
	sXu310	This strain was obtained by transducing lysate LXu412 into strain sXu306, followed by selection on cadmium plates.
	sXu422	This strain was obtained by transducing lysate sXu412 into strain sXu421, followed by selection on cadmium plates.
	sXu312	This strain was obtained by infecting naïve RN4220 with lysate LXu310, followed by restreaking to TSA and saving a single colony.
For CRISPR
	Recipients
	sXu606	This strain is a K12 MG1655 wild-type derivative with RM deletion and gene wbbL restored (restoring O antigen as a receptor).
	Donors
	sXu607	This strain was obtained by infecting sXu606 with phage Luc1+.
	sXu623	DH5α stock carrying the pWRG99 plasmid.
	sXu625	This strain was obtained by electroporating pXu623 into sXu606.
	SXu639	This strain was obtained by electroporating a DNA template (XuF15) with a TetA marker into sXu625 at Hotspot E, followed by selection on tetracycline plates.
	SXu640	This strain was obtained by electroporating a DNA template (XuF16) with a TetA marker into sXu625 at Hotspot D, followed by selection on tetracycline plates.
	SXu641	This strain was obtained by electroporating a DNA template (XuF17) with a TetA marker into sXu625 at Hotspot C, followed by selection on tetracycline plates.
	SXu642	This strain was obtained by electroporating a DNA template (XuF18) with a TetA marker into sXu625 at Hotspot B, followed by selection on tetracycline plates.
	SXu643	This strain was obtained by electroporating a DNA template (XuF19) with a TetA marker into sXu625 at Hotspot A, followed by selection on tetracycline plates.
	SXu645	This strain was obtained by electroporating a DNA template (XuF21) with a TetA marker into sXu625(outside of the Luc1+ LT region), followed by selection on tetracycline plates.
	sXuJ58	Luc1+infect SXu639
	sXuJ59	Luc1+infect SXu640
	sXuJ60	Luc1+infect SXu641
	sXuJ61	Luc1+infect SXu642
	sXuJ62	Luc1+infect SXu643
	sXuJ64	Luc1+infect SXu645
	sXu666	This strain was obtained by electroporating a DNA template (XuF30) with a cat marker into sXu607 with plasmid pWRG99, followed by selection on chloramphenicol plates.
	sXu670	This strain was created by introducing a CRISPR island into sXu606 using λ Red recombinase-mediated cloning
	sXu671	This strain was obtained by electroporating a DNA template (XuF31) into sXu670, followed by selection on tetracycline plates.
	Transductant
	sXu681	This strain was obtained by transducing lysate LXu671 into strain sXu606, followed by selection on tetracycline plates.

## Sheet: Table S7 - Plasmids
Table S7. Plasmids used in this study.	Plasmid	Cloning strategy
pXu72	pMad (allelic exchange vector for S. aureus genome engineering)
pXu71	pBT2 (allelic exchange vector for S. aureus genome engineering)
pXu70	pBT2-cadmium (a cadmium marker were pre-inserted into the pBT2 plasmid)
pXu40	pBT2 plasmid for restoring the function of R subunit in RN4220, to generate strain sXu44	Amplificaiton of RN450 gDNA with with oXu59 and oXu60, then digestion of the product and pBT2 with BamHI and EcoRI, then ligation of the products
pXu503	pBT2 plasmid for inserting a cadmium marker at the upstream of anti-phage system MSB in RN4220, to generate strain sXu402	Amplification of RN4220 gDNA with oXu133 and oXu134 (product A) and with oXu135 and oXu136 (product B), then digestion of the product A and pBT2-cadmium with BamHI and XbaI and ligation. Then digestion of product B and pBT2-cadmium(with product A) with SalI and PstI and ligation.
pXu47	pMad plasmid for inserting a chloramphenicol marker at the upstream of anti-phage gene sma in RN4220, to generate strain sXu53	Amplification of RN4220 gDNA with oXu61 and oXu79 (product A), with oXu77 and oXu78 (product B), and with oXu80 and oXu64 (product C). Then fusion PCR of products A and B with oXu61 and oXu78 (product AB), and of products B and C with oXu77 and oXu64 (product BC). Then fusion PCR of AB and BC with oXu61 and oXu64 (product ABC). Then digestion of ABC and pMAD with BamHI and SalI, and ligation.
pXu506	pBT2 plasmid for inserting a cadmium marker at the downstream of the attachment site of 80alpha in RN4220, to generate strain sXu412	Amplification of RN4220(with 80α) gDNA with oXu163 and oXu164 (product A) and with oXu165 and oXu166 (product B), then digestion of the product A and pBT2-cadmium with BamHI and XbaI and ligation. Then digestion of product B and pBT2-cadmium(with product A) with SalI and PstI and ligation.
pXu623	Template vector pWRG99, used to induce λ Red-based recombination in E. coli for DNA fragments XuF15-XuF31.

## Sheet: Table S8 - Oligonucleotides
Table S8. Oligonucleotides used in PCR and cloning experiments.	Sequence	Purpose
OXu59_F RsubEdit	CATGGTACCCGGGGATCCCAACCATGCTGTTATCTTCTGC	Cloning
OXu60_R RsubEdit	TGCCTGCAGGTCGACGATTTGATAGGTAATTAACACCATTCAAGTC	Cloning
OXu133_F MS2 up A	CCGGGGATCCgtgttcactttggtggaaacg	Cloning
OXu134_R MS2 up A	tgacTCTAGAcaggattgggtgaatgtctaag	Cloning
OXu135_F MS2 up B	gcggGTCGACgcatcaaagccaatcaacg	Cloning
OXu136_R MS2 up B	ATGCCTGCAGatgtcactgtgaacgaatgg	Cloning
OXu61_F InCm377A	GATATCGGATCCcaccaagcacaattgagtggg	Cloning
OXu64_R InCm377B	AGACGCGTCGACtccaacgatatggagagactaag	Cloning
OXu77_F InCm377X	CACCCATTAGTTCAACAAACG	Cloning
OXu78_R InCm377X	AAGTACAGTCGGCATTATCTC	Cloning
OXu79_R InCm377A	GAGATAATGCCGACTGTACTTgctgaaggtcagatgatacg	Cloning
OXu80_F InCm377B	CGTTTGTTGAACTAATGGGTGaatgaagccggaatggttac	Cloning
OXu163_F_gp73 XB	GGGGATCCggtcatggaaactactaatgacg	Cloning
OXu164_R_gp73 XB	acTCTAGAgacgatttattagtttttacgttttctagg	Cloning
OXu165_F_gp73 PS	ggGTCGACaatcgtctttatatttaattattaaattaacaaattttaattgg	Cloning
OXu166_R_gp73 PS	GCCTGCAGcacgaactaagaacagtctttactg	Cloning
oXu235_TetA F15	tgttgacaacgtacgcattgttcatgccggatgcggcgtaaacgccttatcgctgttaatcactttacttttatctaatc	Cloning
oXu236_TetA F15	gcctaccagaagattgcaatatattgaatttgcactgttttgtaggccggggttatcaagagggtcattatatttcg	Cloning
oXu237_TetA F16	taaaggctccacgaaagtggggccttttttagcgcgagagccttttttgtcgctgttaatcactttacttttatctaatc	Cloning
oXu238_TetA F16	aaggctacgtcgagtctgttttggcagtcaccttaaagtatagatagctgggttatcaagagggtcattatatttcg	Cloning
oXu239_TetA F17	gttggttacgctcattaccccgctgccgataaggaatttttcgcgtcaggcgctgttaatcactttacttttatctaatc	Cloning
oXu240_TetA F17	caccaaaagcgcaacgtataagggagcggtgagataaacgatgggcgttaggttatcaagagggtcattatatttcg	Cloning
oXu241_TetA F18	tggtatggccaggattaggataaaactgaagttgccctgaaaatgaaattcgctgttaatcactttacttttatctaatc	Cloning
oXu242_TetA F18	cactaattaagactgatgccctgcggaaaagttctgcggttgtgcaaaaaggttatcaagagggtcattatatttcg	Cloning
oXu243_TetA F19	cagattgctgacaaatgcgctttgttaatgcctgatgcggcgttaacgcccgctgttaatcactttacttttatctaatc	Cloning
oXu244_TetA F19	acgcagtacctgcaatatattgaatctgcaggactttgtaggccggataaggttatcaagagggtcattatatttcg	Cloning
oXu247_TetA F21	cgcgcacggcattctcgagtattaaatctcctccaggtaagtcgggtacgcgctgttaatcactttacttttatctaatc	Cloning
oXu248_TetA F21	gcaattaatcttgatggaattctgatgagagcgaaagaggtaagccaggtggttatcaagagggtcattatatttcg	Cloning
oXu317_F30 luc1 cm1	ctggataacggaaagagggagaggattcctgacaagaattaggcctctgagGGCGCGCCTACCTGTGACGG	Cloning
oXu318_F30 luc1 cm1	acgcgcatcgttgatgatgtaggtgatcaccacaaatacaggtcgagaagtGGAATAGGAACTTCATTTAAATGGC	Cloning
oXu320_F31 tetA	aagaggttacggactttttgtttatggggtggaggaggttcagaccctttcgctgttaatcactttacttttatctaatc	Cloning
oXu321_F31 tetA	cttaccttcccgcagcactaattatcaacaacttaccatcatcattaaaaggttatcaagagggtcattatatttcg	Cloning
OXu69_F RNS1_sub	cttgttcctccaatacaggtatatc	confirming the presence of MSA
OXu70_R RNS1_sub	attctatgagaatgtggcaagg	confirming the presence of MSA
OXu65_F tM2_subunit	taggtagaacagccattaattcg	confirming the presence of MSB
OXu66_R tM2_subunit	aatttgtcggtcgagtttgc	confirming the presence of MSB
OXu126_F Up0.1gp73	catactagttactgggtggttg	confirming the presence of pdpSau
OXu127_R gp73aa46	aactcgtctgccatttcaac	confirming the presence of pdpSau
oXu307_test CRS cas1f	ttgagatcggaaggcgtaag	confirming the presence of CRISPR island
oXu312_F28/9 CRS	gatggttttgctttattaacaacgg	confirming the presence of CRISPR island
oXu332_F35 Synthesis	ggcgctactatagggagttg	confirming the presence of CRISPR island (will also bind the empty hotspot C in MG1655)
oXu333_F35 Synthesis	gtagtcgctgattgttttaccg	confirming the presence of CRISPR island (binding the chromosome in MG1655)

## Sheet: Table S9 - Marker sites
Table S9 - The function of markers	Location	Marker types	Stains
SaPIbov1 transfer	On the genome of SaPIbov1(tst::tetM)	tetracycline resistance	JP12753
SaPIbov1 LT for MSA movement	S. aureus NCTC 8325 genome sequence SAOUHSC_00396	cadmium resistance	JP12753
SaPIbov1 LT for gene sma movement	S. aureus NCTC 8325 genome sequence SAOUHSC_00377	chloramphenicol resistance	sXu53
SaPIbov1 GT	S. aureus NCTC 8325 genome sequence SAOUHSC_00365	cadmium resistance	JP21842
Φ11 transfer	On the genome of Φ11	erythromycin resistance	sXu483
Φ11 LT	S. aureus NCTC 8325 genome sequence SAOUHSC_01933	cadmium resistance	sXu402
Φ11 GT	S. aureus NCTC 8325 genome sequence SAOUHSC_01064	cadmium resistance	JP13797
80α LT	S. aureus NCTC 8325 genome sequence SAOUHSC_01079	cadmium resistance	sXu412
80α GT	S. aureus NCTC 8325 genome sequence SAOUHSC_02097	cadmium resistance	sXu420
Luc(1+) LT_hotspot A	E. coli K12 MG1655 genome NC_000913 site 857,693	tetracycline resistance	SXu639
Luc(1+) LT_hotspot B	E. coli K12 MG1655 genome NC_000913 site 888,106	tetracycline resistance	SXu640
Luc(1+) LT_hotspot C	E. coli K12 MG1655 genome NC_000913 site 926,630	tetracycline resistance	SXu641
Luc(1+) LT_hotspot D	E. coli K12 MG1655 genome NC_000913 site 951,183	tetracycline resistance	SXu642
Luc(1+) LT_hotspot E	E. coli K12 MG1655 genome NC_000913 site 1,068,424	tetracycline resistance	SXu643
Luc(1+) GT	E. coli K12 MG1655 genome NC_000913 site 587066	tetracycline resistance	SXu645
Luc(1+) transfer	On the genome of phage Luc(1+)	chloramphenicol resistance	sXu666
